# Supplementary material for: Correlative geochemical imaging of Desmophyllum dianthus reveals biomineralisation strategy as a key coral vital effect
Source: Sci Rep. 2024 May 15;14:11121. doi: 10.1038/s41598-024-61772-2 (PMC11096413; doi:10.1038/s41598-024-61772-2)
Supplement: Supplementary file 1 — Supplementary Information 1. [file 41598_2024_61772_MOESM1_ESM.xlsx]

## Sheet: Structural Component
0	0	0	0	0	0	0	0	0	0	0	0	0	0	0	0	0	0	0	0	0	0	0	0	0	0	0	0	0	0	0	0	0	0	0	0	0	0	0	0	0	0	0	0	0	0	0	0	0	0
3	3	3	3	3	3	3	3	3	3	3	3	3	3	3	3	3	3	3	3	3	3	3	3	3	3	3	3	3	3	3	3	3	3	3	3	3	3	3	3	3	3	3	3	3	3	3	3	3	3
3	3	3	3	3	3	3	3	3	3	3	3	3	3	3	3	3	3	3	3	3	3	3	3	3	3	3	3	3	3	3	3	3	3	3	3	3	3	3	3	3	3	3	3	3	3	3	3	3	3
3	3	3	3	3	3	3	3	3	3	3	3	3	3	3	3	3	3	3	3	3	3	3	3	3	3	3	3	3	3	3	3	3	3	3	3	3	3	3	3	3	3	3	3	3	3	3	3	3	3
3	3	3	3	3	3	3	3	3	3	3	3	3	3	3	3	3	3	3	3	3	3	3	3	3	3	3	3	3	3	3	3	3	3	3	3	3	3	3	3	3	3	3	3	3	3	3	3	3	3
3	3	3	3	3	3	3	3	3	3	3	3	3	3	3	3	3	3	3	3	3	3	3	3	3	3	3	3	3	3	3	3	3	3	3	3	3	3	3	3	3	3	3	3	3	3	3	3	3	3
3	3	3	3	3	3	3	3	3	3	3	3	3	3	3	3	3	3	3	3	3	3	3	3	3	3	3	3	3	3	3	3	3	3	3	3	3	3	3	3	3	3	3	3	3	3	3	3	3	3
3	3	3	3	3	3	3	3	3	3	3	3	3	3	3	3	3	3	3	3	3	3	3	3	3	3	3	3	3	3	3	3	3	3	3	3	3	3	3	3	3	3	3	3	3	3	3	3	3	3
3	3	3	3	3	3	3	3	3	3	3	3	3	3	3	3	3	3	3	3	3	3	3	3	3	3	3	3	3	3	3	3	3	3	3	3	3	3	3	3	3	3	3	3	3	3	3	3	3	3
3	3	3	3	3	3	3	3	3	3	3	3	3	3	3	3	3	3	3	3	3	3	3	3	3	3	3	3	3	3	3	3	3	3	3	3	3	3	3	3	3	3	3	3	3	3	3	3	3	3
3	3	3	3	3	3	3	3	3	3	3	3	3	3	3	3	3	3	3	3	3	3	3	3	3	3	3	3	3	3	3	3	3	3	3	3	3	3	3	3	3	3	3	3	3	3	3	3	3	3
3	3	3	3	3	3	3	3	3	3	3	3	3	3	3	3	3	3	3	3	3	3	3	3	3	3	3	3	3	3	3	3	3	3	3	3	3	3	3	3	3	3	3	3	3	3	3	3	3	3
3	3	3	3	3	3	3	3	3	3	3	3	3	3	3	3	3	3	3	3	3	3	3	3	3	3	3	3	3	3	3	3	3	3	3	3	3	3	3	3	3	3	3	3	3	3	3	3	3	3
3	3	3	3	3	3	3	3	3	3	3	3	3	3	3	3	3	3	3	3	3	3	3	3	3	3	3	3	3	3	3	3	3	3	3	3	3	3	3	3	3	3	3	3	3	3	3	3	3	3
3	3	3	3	3	3	3	3	3	3	3	3	3	3	3	3	3	3	3	3	3	3	3	3	3	3	3	3	3	3	3	3	3	3	3	3	3	3	3	3	3	3	3	3	3	3	3	3	3	3
3	3	3	3	3	3	3	3	3	3	3	3	3	3	3	3	3	3	3	3	3	3	3	3	3	3	3	3	3	3	3	3	3	3	3	3	3	3	3	3	3	3	3	3	3	3	3	3	3	3
3	3	3	3	3	3	3	3	3	3	3	3	3	3	3	3	3	3	3	3	3	3	3	3	3	3	3	3	3	3	3	3	3	3	3	3	3	3	3	3	3	3	3	3	3	3	3	3	3	3
3	3	3	3	3	3	3	3	3	3	3	3	3	3	3	3	3	3	3	3	3	3	3	3	3	3	3	3	3	3	3	3	3	3	3	3	3	3	3	3	3	3	3	3	3	3	3	3	3	3
3	3	3	3	3	3	3	3	3	3	3	3	3	3	3	3	3	3	3	3	3	3	3	3	3	3	3	3	3	3	3	3	3	3	3	3	3	3	3	3	3	3	3	3	3	3	3	3	3	3
3	3	3	3	3	3	3	3	3	3	3	3	3	3	3	3	3	3	3	3	3	3	3	3	3	3	3	3	3	3	3	3	3	3	3	3	3	3	3	3	3	3	3	3	3	3	3	3	3	3
3	3	3	3	3	3	3	3	3	3	3	3	3	3	3	3	3	3	3	3	3	3	3	3	3	3	3	3	3	3	3	3	3	3	3	3	3	3	3	3	3	3	3	3	3	3	3	3	3	3
3	3	3	3	3	3	3	3	3	3	3	3	3	3	3	3	3	3	3	3	3	3	3	3	3	3	3	3	3	3	3	3	3	3	3	3	3	3	3	3	3	3	3	3	3	3	3	3	3	3
3	3	3	3	3	3	3	3	3	3	3	3	3	3	3	3	3	3	3	3	3	3	3	3	3	3	3	3	3	3	3	3	3	3	3	3	3	3	3	3	3	3	3	3	3	3	3	3	3	3
3	3	3	3	3	3	3	3	3	3	3	3	3	3	3	3	3	3	3	3	3	3	3	3	3	3	3	3	3	3	3	3	3	3	3	3	3	3	3	3	3	3	3	3	3	3	3	3	3	3
3	3	3	3	3	3	3	3	3	3	3	3	3	3	3	3	3	3	3	3	3	3	3	3	3	3	3	3	3	3	3	3	3	3	3	3	3	3	3	3	3	3	3	3	3	3	3	3	3	3
3	3	3	3	3	3	3	3	3	3	3	3	3	3	3	3	3	3	3	3	3	3	3	3	3	3	3	3	3	3	3	3	3	3	3	3	3	3	3	3	3	3	3	3	3	3	3	3	3	3
3	3	3	3	3	3	3	3	3	3	3	3	3	3	3	3	3	3	3	3	3	3	3	3	3	3	3	3	3	3	3	3	3	3	3	3	3	3	3	3	3	3	3	3	3	3	3	3	3	3
3	3	3	3	3	3	3	3	3	3	3	3	3	3	3	3	3	3	3	3	3	3	3	3	3	3	3	3	3	3	3	3	3	3	3	3	3	3	3	3	3	3	3	3	3	3	3	3	3	3
3	3	3	3	3	3	3	3	3	3	3	3	3	3	3	3	3	3	3	3	3	3	3	3	3	3	3	3	3	3	3	3	3	3	3	3	3	3	3	3	3	3	3	3	3	3	3	3	3	3
3	3	3	3	3	3	3	3	3	3	3	3	3	3	3	3	3	3	3	3	3	3	3	3	3	3	3	3	3	3	3	3	3	3	3	3	3	3	3	3	3	3	3	3	2	2	2	2	2	2
3	3	3	3	3	3	3	3	3	2	2	2	2	2	2	2	2	2	2	2	2	2	2	2	2	2	2	2	2	2	2	2	2	2	2	2	2	2	2	2	2	2	2	2	2	2	2	2	2	2
2	2	2	2	2	2	2	2	2	2	2	2	2	2	2	2	2	2	2	2	2	2	2	2	2	2	2	2	2	2	2	2	2	2	2	2	2	2	2	2	2	2	2	2	2	2	2	2	2	2
2	2	2	2	2	2	2	2	2	2	2	2	2	2	2	2	2	2	2	2	2	2	2	2	2	2	2	2	2	2	2	2	2	2	2	2	2	2	2	2	2	2	2	2	2	2	2	2	2	2
2	2	2	2	2	2	2	2	2	2	2	2	2	2	2	2	2	2	2	2	2	2	2	2	2	2	2	2	2	2	2	2	2	2	2	2	2	2	2	2	2	2	2	2	2	2	2	2	2	2
2	2	2	2	2	2	2	2	2	2	2	2	2	2	2	2	2	2	2	2	2	2	2	2	2	2	2	2	2	2	2	2	2	2	2	2	2	2	2	2	2	2	2	2	2	2	2	2	2	2
2	2	2	2	2	2	2	2	2	2	2	2	2	2	2	2	2	2	2	2	2	2	2	2	2	2	2	2	2	2	2	2	2	2	2	2	2	2	2	2	2	2	2	2	2	2	2	2	2	2
2	2	2	2	2	2	2	2	2	2	2	2	2	2	2	2	2	2	2	2	2	2	2	2	2	2	2	2	2	2	2	2	2	2	2	2	2	2	2	2	2	2	2	2	2	2	2	2	2	2
2	2	2	2	2	2	2	2	2	2	2	2	2	2	2	2	2	2	2	2	2	2	2	2	2	2	2	2	2	2	2	2	2	2	2	2	2	2	2	2	2	2	2	2	2	2	2	2	2	2
2	2	2	2	2	2	2	2	2	2	2	2	2	2	2	2	2	2	2	2	2	2	2	2	2	2	2	2	2	2	2	2	2	2	2	2	2	2	2	2	2	2	2	2	2	2	2	2	2	2
2	2	2	2	2	2	2	2	2	2	2	2	2	2	2	2	2	2	2	2	2	2	2	2	2	2	2	2	2	2	2	2	2	2	2	2	2	2	2	2	2	2	2	2	2	2	2	2	2	2
2	2	2	2	2	2	2	2	2	2	2	2	2	2	2	2	2	2	2	2	2	2	2	2	2	2	2	2	2	2	2	2	2	2	2	2	2	2	2	2	2	2	2	2	2	2	2	2	2	2
2	2	2	2	2	2	2	2	2	2	2	2	2	2	2	2	2	2	2	2	2	2	2	2	2	2	2	2	2	2	2	2	2	2	2	2	2	2	2	2	2	2	2	2	2	2	2	2	2	2
2	2	2	2	2	2	2	2	2	2	2	2	2	2	2	2	2	2	2	2	2	2	2	2	2	2	2	2	2	2	2	2	2	2	2	2	2	2	2	2	2	2	2	2	2	2	2	2	2	2
2	2	2	2	2	2	2	2	2	2	2	2	2	2	2	2	2	2	2	2	2	2	2	2	2	2	2	2	2	2	2	2	2	2	2	2	2	2	2	2	2	2	2	2	2	2	2	2	2	2
2	2	2	2	2	2	2	2	2	2	2	2	2	2	2	2	2	2	2	2	2	2	2	2	2	2	2	2	2	2	2	2	2	2	2	2	2	2	2	2	2	2	2	2	2	2	2	2	2	2
2	2	2	2	2	2	2	2	2	2	2	2	2	2	2	2	2	2	2	2	2	2	2	2	2	2	2	2	2	2	2	2	2	2	2	2	2	2	2	2	2	2	2	2	2	2	2	2	2	2
2	2	2	2	2	2	2	2	2	2	2	2	2	2	2	2	2	2	2	2	2	2	2	2	2	2	2	2	2	2	2	2	2	2	2	2	2	2	2	2	2	2	2	2	2	2	2	2	2	2
2	2	2	2	2	2	2	2	2	2	2	2	2	2	2	2	2	2	2	2	2	2	2	2	2	2	2	2	2	2	2	2	2	2	2	2	2	2	2	2	2	2	2	2	2	2	2	2	2	2
2	2	2	2	2	2	2	2	2	2	2	2	2	2	2	2	2	2	2	2	2	2	2	2	2	2	2	2	2	2	2	2	2	2	2	2	2	2	2	2	2	2	2	2	2	2	2	2	2	2
2	2	2	2	2	2	2	2	2	2	2	2	2	2	2	2	2	2	2	2	2	2	2	2	2	2	2	2	2	2	2	2	2	2	2	2	2	2	2	2	2	2	2	2	2	2	2	2	2	2
2	2	2	2	2	2	2	2	2	2	2	2	2	2	2	2	2	2	2	2	2	2	2	2	2	2	2	2	2	2	2	2	2	2	2	2	2	2	2	2	2	2	2	2	2	2	2	2	2	2
2	2	2	2	2	2	2	2	2	2	2	2	2	2	2	2	2	2	2	2	2	2	2	2	2	2	2	2	2	2	2	2	2	2	2	2	2	2	2	2	2	2	2	2	2	2	2	2	2	2
2	2	2	2	2	2	2	2	2	2	2	2	2	2	2	2	2	2	2	2	2	2	2	2	2	2	2	2	2	2	2	2	2	2	2	2	2	2	2	2	2	2	2	2	2	2	2	2	2	2
2	2	2	2	2	2	2	2	2	2	2	2	2	2	2	2	2	2	2	2	2	2	2	2	2	2	2	2	2	2	2	2	2	2	2	2	2	2	2	2	2	2	2	2	2	2	2	2	2	2
2	2	2	2	2	2	2	2	2	2	2	2	2	2	2	2	2	2	2	2	2	2	2	2	2	2	2	2	2	2	2	2	2	2	2	2	2	2	2	2	2	2	2	2	2	2	2	2	2	2
2	2	2	2	2	2	2	2	2	2	2	2	2	2	2	2	2	2	2	2	2	2	2	2	2	2	2	2	2	2	2	2	2	2	2	2	2	2	2	2	2	2	2	2	2	2	2	2	2	2
2	2	2	2	2	2	2	2	2	2	2	2	2	2	2	2	2	2	2	2	2	2	2	2	2	2	2	2	2	2	2	2	2	2	2	2	2	2	2	2	2	2	2	2	2	2	2	2	2	2
2	2	2	2	2	2	2	2	2	2	2	2	2	2	2	2	2	2	2	2	2	2	2	2	2	2	2	2	2	2	2	2	2	2	2	2	2	2	2	2	2	2	2	2	2	2	2	2	2	2
2	2	2	2	2	2	2	2	2	2	2	2	2	2	2	2	2	2	2	2	2	2	2	2	2	2	2	2	2	2	2	2	2	2	2	2	2	2	2	2	2	2	2	2	2	2	2	2	2	2
2	2	2	2	2	2	2	2	2	2	2	2	2	2	2	2	2	2	2	2	2	2	2	2	2	2	2	2	2	2	2	2	2	2	2	2	2	2	2	2	2	2	2	2	2	2	2	2	2	2
2	2	2	2	2	2	2	2	2	2	2	2	2	2	2	2	2	2	2	2	2	2	2	2	2	2	2	2	2	2	2	2	2	2	2	2	2	2	2	2	2	2	2	2	2	2	2	2	2	2
2	2	2	2	2	2	2	2	2	2	2	2	2	2	2	2	2	2	2	2	2	2	2	2	2	2	2	2	2	2	2	2	2	2	2	2	2	2	2	2	2	2	2	2	2	2	2	2	2	2
2	2	2	2	2	2	2	2	2	2	2	2	2	2	2	2	2	2	2	2	2	2	2	2	2	2	2	2	2	2	2	2	2	2	2	2	2	2	2	2	2	2	2	2	2	2	2	2	2	2
2	2	2	2	2	2	2	2	2	2	2	2	2	2	2	2	2	2	2	2	2	2	2	2	2	2	2	2	2	2	2	2	2	2	2	2	2	2	2	2	2	2	2	2	2	2	2	2	2	2
2	2	2	2	2	2	2	2	2	2	2	2	2	2	2	2	2	2	2	2	2	2	2	2	2	2	2	2	2	2	2	2	2	2	2	2	2	2	2	2	2	2	2	2	2	2	2	2	2	2
2	2	2	2	2	2	2	2	2	2	2	2	2	2	2	2	2	2	2	2	2	2	2	2	2	2	2	2	2	2	2	2	2	2	2	2	2	2	2	2	2	2	2	2	2	2	2	2	2	2
2	2	2	2	2	2	2	2	2	2	2	2	2	2	2	2	2	2	2	2	2	2	2	2	2	2	2	2	2	2	2	2	2	2	2	2	2	2	2	2	2	2	2	2	2	2	2	2	2	2
2	2	2	2	2	2	2	2	2	2	2	2	2	2	2	2	2	2	2	2	2	2	2	2	2	2	2	2	2	2	2	2	2	2	2	2	2	2	2	2	2	2	2	2	2	2	2	2	2	2
2	2	2	2	2	2	2	2	2	2	2	2	2	2	2	2	2	2	2	2	2	2	2	2	2	2	2	2	2	2	2	2	2	2	2	2	2	2	2	2	2	2	2	2	2	2	2	2	2	2
2	2	2	2	2	2	2	2	2	2	2	2	2	2	2	2	2	2	2	2	2	2	2	2	2	2	2	2	2	2	2	2	2	2	2	2	2	2	2	2	2	2	2	2	2	2	2	2	2	2
2	2	2	2	2	2	2	2	2	2	2	2	2	2	2	2	2	2	2	2	2	2	2	2	2	2	2	2	2	2	2	2	2	2	2	2	2	2	2	2	2	2	2	2	2	2	2	2	2	2
2	2	2	2	2	2	2	2	2	2	2	2	2	2	2	2	2	2	2	2	2	2	2	2	2	2	2	2	2	2	2	2	2	2	2	2	2	2	2	2	2	2	2	2	2	2	2	2	2	2
2	2	2	2	2	2	2	2	2	2	2	2	2	2	2	2	2	2	2	2	2	2	2	2	2	2	2	2	2	2	2	2	2	2	2	2	2	2	2	2	2	2	2	2	2	2	2	2	2	2
2	2	2	2	2	2	2	2	2	2	2	2	2	2	2	2	2	2	2	2	2	2	2	2	2	2	2	2	2	2	2	2	2	2	2	2	2	2	2	2	2	2	2	2	2	2	2	2	2	2
2	2	2	2	2	2	2	2	2	2	2	2	2	2	2	2	2	2	2	2	2	2	2	2	2	2	2	2	2	2	2	2	2	2	2	2	2	2	2	2	2	2	2	2	2	2	2	2	2	2
2	2	2	2	2	2	2	2	2	2	2	2	2	2	2	2	2	2	2	2	2	2	2	2	2	2	2	2	2	2	2	2	2	2	2	2	2	2	2	2	2	2	2	2	2	2	2	2	2	2
2	2	2	2	2	2	2	2	2	2	2	2	2	2	2	2	2	2	2	2	2	2	2	2	2	2	2	2	2	2	2	2	2	2	2	2	2	2	2	2	2	2	2	2	2	2	2	2	2	2
2	2	2	2	2	2	2	2	2	2	2	2	2	2	2	2	2	2	2	2	2	2	2	2	2	2	2	2	2	2	2	2	2	2	2	2	2	2	2	2	2	2	2	2	2	2	2	2	2	2
2	2	2	2	2	2	2	2	2	2	2	2	2	2	2	2	2	2	2	2	2	2	2	2	2	2	2	2	2	2	2	2	2	2	2	2	2	2	2	2	2	2	2	2	2	2	2	2	2	2
2	2	2	2	2	2	2	2	2	2	2	2	2	2	2	2	2	2	2	2	2	2	2	2	2	2	2	2	2	2	2	2	2	2	2	2	2	2	2	2	2	2	2	2	2	2	2	2	2	2
2	2	2	2	2	2	2	2	2	2	2	2	2	2	2	2	2	2	2	2	2	2	2	2	2	2	2	2	2	2	2	2	2	2	2	2	2	2	2	2	2	2	2	2	2	2	2	2	2	2
2	2	2	2	2	2	2	2	2	2	2	2	2	2	2	2	2	2	2	2	2	2	2	2	2	2	2	2	2	2	2	2	2	2	2	2	2	2	2	2	2	2	2	2	2	2	2	2	2	2
2	2	2	2	2	2	2	2	2	2	2	2	2	2	2	2	2	2	2	2	2	2	2	2	2	2	2	2	2	2	2	2	2	2	2	2	2	2	2	2	2	2	2	2	2	2	2	2	2	2
2	2	2	2	2	2	2	2	2	2	2	2	2	2	2	2	2	2	2	2	2	2	2	2	2	2	2	2	2	2	2	2	2	2	2	2	2	2	2	2	2	2	2	2	2	2	2	2	2	2
2	2	2	2	2	2	2	2	2	2	2	2	2	2	2	2	2	2	2	2	2	2	2	2	2	2	2	2	2	2	2	2	2	2	2	2	2	2	2	2	2	2	2	2	2	2	2	2	2	2
2	2	2	2	2	2	2	2	2	2	2	2	2	2	2	2	2	2	2	2	2	2	2	2	2	2	2	2	2	2	2	2	2	2	2	2	2	2	2	2	2	2	2	2	2	2	2	2	2	2
2	2	2	2	2	2	2	2	2	2	2	2	2	2	2	2	2	2	2	2	2	2	2	2	2	2	2	2	2	2	2	2	2	2	2	2	2	2	2	2	2	2	2	2	2	2	2	2	2	2
2	2	2	2	2	2	2	2	2	2	2	2	2	2	2	2	2	2	2	2	2	2	2	2	2	2	2	2	2	2	2	2	2	2	2	2	2	2	2	2	2	2	2	2	2	2	2	2	2	2
2	2	2	2	2	2	2	2	2	2	2	2	2	2	2	2	2	2	2	2	2	2	2	2	2	2	2	2	2	2	2	2	2	2	2	2	2	2	2	2	2	2	2	2	2	2	2	2	2	2
2	2	2	2	2	2	2	2	2	2	2	2	2	2	2	2	2	2	2	2	2	2	2	2	2	2	2	2	2	2	2	2	2	2	2	2	2	2	2	2	2	2	2	2	2	2	2	2	2	2
2	2	2	2	2	2	2	2	2	2	2	2	2	2	2	2	2	2	2	2	2	2	2	2	2	2	2	2	2	2	2	2	2	2	2	2	2	2	2	2	2	2	2	2	2	2	2	2	2	2
2	2	2	2	2	2	2	2	2	2	2	2	2	2	2	2	2	2	2	2	2	2	2	2	2	2	2	2	2	2	2	2	2	2	2	2	2	2	2	2	2	2	2	2	2	2	2	2	2	2
2	2	2	2	2	2	2	2	2	2	2	2	2	2	2	2	2	2	2	2	2	2	2	2	2	2	2	2	2	2	2	2	2	2	2	2	2	2	2	2	2	2	2	2	2	2	2	2	2	2
2	2	2	2	2	2	2	2	2	2	2	2	2	2	2	2	2	2	2	2	2	2	2	2	2	2	2	2	2	2	2	2	2	2	2	2	2	2	2	2	2	2	2	2	2	2	2	2	2	2
2	2	2	2	2	2	2	2	2	2	2	2	2	2	2	2	2	2	2	2	2	2	2	2	2	2	2	2	2	2	2	2	2	2	2	2	2	2	2	2	2	2	2	2	2	2	2	2	2	2
2	2	2	2	2	2	2	2	2	2	2	2	2	2	2	2	2	2	2	2	2	2	2	2	2	2	2	2	2	2	2	2	2	2	2	2	2	2	2	2	2	2	2	2	2	2	2	3	3	3
2	2	2	2	2	2	2	2	2	2	2	2	2	2	2	2	2	2	2	2	2	2	2	2	2	2	2	2	2	2	2	2	2	2	2	2	2	2	2	2	2	2	2	2	2	3	3	3	3	3
2	2	2	2	2	2	2	2	2	2	2	2	2	2	2	2	2	2	2	2	2	2	2	2	2	2	2	2	2	2	2	2	2	2	2	2	2	2	2	2	2	3	3	3	3	3	3	3	3	3
2	2	2	2	2	2	2	2	2	2	2	2	2	2	2	2	2	2	2	2	2	2	2	2	2	2	2	2	2	2	2	2	2	2	3	3	3	3	3	3	3	3	3	3	3	3	3	3	3	3
2	2	2	2	2	3	3	3	3	3	3	3	3	3	3	3	3	3	3	3	3	3	3	3	3	3	3	3	3	3	3	3	3	3	3	3	3	3	3	3	3	3	3	3	3	3	3	3	3	3
3	3	3	3	3	3	3	3	3	3	3	3	3	3	3	3	3	3	3	3	3	3	3	3	3	3	3	3	3	3	3	3	3	3	3	3	3	3	3	3	3	3	3	3	3	3	3	3	3	3
3	3	3	3	3	3	3	3	3	3	3	3	3	3	3	3	3	3	3	3	3	3	3	3	3	3	3	3	3	3	3	3	3	3	3	3	3	3	3	3	3	3	3	3	3	3	3	3	3	3
3	3	3	3	3	3	3	3	3	3	3	3	3	3	3	3	3	3	3	3	3	3	3	3	3	3	3	3	3	3	3	3	3	3	3	3	3	3	3	3	3	3	3	3	3	3	3	3	3	3
3	3	3	3	3	3	3	3	3	3	3	3	3	3	3	3	3	3	3	3	3	3	3	3	3	3	3	3	3	3	3	3	3	3	3	3	3	3	3	3	3	3	3	3	3	3	3	3	3	3
3	3	3	3	3	3	3	3	3	3	3	3	3	3	3	3	3	3	3	3	3	3	3	3	3	3	3	3	3	3	3	3	3	3	3	3	3	3	3	3	3	3	3	3	3	3	3	3	3	3
3	3	3	3	3	3	3	3	3	3	3	3	3	3	3	3	3	3	3	3	3	3	3	3	3	3	3	3	3	3	3	3	3	3	3	3	3	3	3	3	3	3	3	3	3	3	3	3	3	3
3	3	3	3	3	3	3	3	3	3	3	3	3	3	3	3	3	3	3	3	3	3	3	3	3	3	3	3	3	3	3	3	3	3	3	3	3	3	3	3	3	3	3	3	3	3	3	3	3	3
3	3	3	3	3	3	3	3	3	3	3	3	3	3	3	3	3	3	3	3	3	3	3	3	3	3	3	3	3	3	3	3	3	3	3	3	3	3	3	3	3	3	3	3	3	3	3	3	3	3
3	3	3	3	3	3	3	3	3	3	3	3	3	3	3	3	3	3	3	3	3	3	3	3	3	3	3	3	3	3	3	3	3	3	3	3	3	3	3	3	3	3	3	3	3	3	3	3	3	3
3	3	3	3	3	3	3	3	3	3	3	3	3	3	3	3	3	3	3	3	3	3	3	3	3	3	3	3	3	3	3	3	3	3	3	3	3	3	3	3	3	3	3	3	3	3	3	3	3	3
3	3	3	3	3	3	3	3	3	3	3	3	3	3	3	3	3	3	3	3	3	3	3	3	3	3	3	3	3	3	3	3	3	3	3	3	3	3	3	3	3	3	3	3	3	3	3	3	3	3
3	3	3	3	3	3	3	3	3	3	3	3	3	3	3	3	3	3	3	3	3	3	3	3	3	3	3	3	3	3	3	3	3	3	3	3	3	3	3	3	3	3	3	3	3	3	3	3	3	3
3	3	3	3	3	3	3	3	3	3	3	3	3	3	3	3	3	3	3	3	3	3	3	3	3	3	3	3	3	3	3	3	3	3	3	3	3	3	3	3	3	3	3	3	3	3	3	3	3	3
3	3	3	3	3	3	3	3	3	3	3	3	3	3	3	3	3	3	3	3	3	3	3	3	3	3	3	3	3	3	3	3	3	3	3	3	3	3	3	3	3	3	3	3	3	3	3	3	3	3
3	3	3	3	3	3	3	3	3	3	3	3	3	3	3	3	3	3	3	3	3	3	3	3	3	3	3	3	3	3	3	3	3	3	3	3	3	3	3	3	3	3	3	3	3	3	3	3	3	3
3	3	3	3	3	3	3	3	3	3	3	3	3	3	3	3	3	3	3	3	3	3	3	3	3	3	3	3	3	3	3	3	3	3	3	3	3	3	3	3	3	3	3	3	3	3	3	3	3	3
3	3	3	3	3	3	3	3	3	3	3	3	3	3	3	3	3	3	3	3	3	3	3	3	3	3	3	3	3	3	3	3	3	3	3	3	3	3	3	3	3	3	3	3	3	3	3	3	3	3
3	3	3	3	3	3	3	3	3	3	3	3	3	3	3	3	3	3	3	3	3	3	3	3	3	3	3	3	3	3	3	3	3	3	3	3	3	3	3	3	3	3	3	3	3	3	3	3	3	3
3	3	3	3	3	3	3	3	3	3	3	3	3	3	3	3	3	3	3	3	3	3	3	3	3	3	3	3	3	3	3	3	3	3	3	3	3	3	3	3	3	3	3	3	3	3	3	3	3	3
3	3	3	3	3	3	3	3	3	3	3	3	3	3	3	3	3	3	3	3	3	3	3	3	3	3	3	3	3	3	3	3	3	3	3	3	3	3	3	3	3	3	3	3	3	3	3	3	3	3
3	3	3	3	3	3	3	3	3	3	3	3	3	3	3	3	3	3	3	3	3	3	3	3	3	3	3	3	3	3	3	3	3	3	3	3	3	3	3	3	3	3	3	3	3	3	3	3	3	3
3	3	3	3	3	3	3	3	3	3	3	3	3	3	3	3	3	3	3	3	3	3	3	3	3	3	3	3	3	3	3	3	3	3	3	3	3	3	3	3	3	3	3	3	3	3	3	3	3	3
3	3	3	3	3	3	3	3	3	3	3	3	3	3	3	3	3	3	3	3	3	3	3	3	3	3	3	3	3	3	3	3	3	3	3	3	3	3	3	3	3	3	3	3	3	3	3	3	3	3
3	3	3	3	3	3	3	3	3	3	3	3	3	3	3	3	3	3	3	3	3	3	3	3	3	3	3	3	3	3	3	3	3	3	3	3	3	3	3	3	3	3	3	3	3	3	3	3	3	3
3	3	3	3	3	3	3	3	3	3	3	3	3	3	3	3	3	3	3	3	3	3	3	3	3	3	3	3	3	3	3	3	3	3	3	3	3	3	3	3	3	3	3	3	3	3	3	3	3	3
3	3	3	3	3	3	3	3	3	3	3	3	3	3	3	3	3	3	3	3	3	3	3	3	3	3	3	3	3	3	3	3	3	3	3	3	3	3	3	3	3	3	3	3	3	3	3	3	3	3
3	3	3	3	3	3	3	3	3	3	3	3	3	3	3	3	3	3	3	3	3	3	3	3	3	3	3	3	3	3	3	3	3	3	3	3	3	3	3	3	3	3	3	3	3	3	3	3	3	3
3	3	3	3	3	3	3	3	3	3	3	3	3	3	3	3	3	3	3	3	3	3	3	3	3	3	3	3	3	3	3	3	3	3	3	3	3	3	3	3	3	3	3	3	3	3	3	3	3	3
3	3	3	3	3	3	3	3	3	3	3	3	3	3	3	3	3	3	3	3	3	3	3	3	3	3	3	3	3	3	3	3	3	3	3	3	3	3	3	3	3	3	3	3	3	3	3	3	3	3
3	3	3	3	3	3	3	3	3	3	3	3	3	3	3	3	3	3	3	3	3	3	3	3	3	3	3	3	3	3	3	3	3	3	3	3	3	3	3	3	3	3	3	3	3	3	3	3	3	3
3	3	3	3	3	3	3	3	3	3	3	3	3	3	3	3	3	3	3	3	3	3	3	3	3	3	3	3	3	3	3	3	3	3	3	3	3	3	3	3	3	3	3	3	3	3	3	3	3	3
3	3	3	3	3	3	3	3	3	3	3	3	3	3	3	3	3	3	3	3	3	3	3	3	3	3	3	3	3	3	3	3	3	3	3	3	3	3	3	3	3	3	3	3	3	3	3	3	3	3
3	3	3	3	3	3	3	3	3	3	3	3	3	3	3	3	3	3	3	3	3	3	3	3	3	3	3	3	3	3	3	3	3	3	3	3	3	3	3	3	3	3	3	3	3	3	3	3	3	3
3	3	3	3	3	3	3	3	3	3	3	3	3	3	3	3	3	3	3	3	3	3	3	3	3	3	3	3	3	3	3	3	3	3	3	3	3	3	3	3	3	3	3	3	3	3	3	3	3	3
3	3	3	3	3	3	3	3	3	3	3	3	3	3	3	3	3	3	3	3	3	3	3	3	3	3	3	3	3	3	3	3	3	3	3	3	3	3	3	3	3	3	3	3	3	3	3	3	3	3
3	3	3	3	3	3	3	3	3	3	3	3	3	3	3	3	3	3	3	3	3	3	3	3	3	3	3	3	3	3	3	3	3	3	3	3	3	3	3	3	3	3	3	3	3	3	3	3	3	3
3	3	3	3	3	3	3	3	3	3	3	3	3	3	3	3	3	3	3	3	3	3	3	3	3	3	3	3	3	3	3	3	3	3	3	3	3	3	3	3	3	3	3	3	3	3	3	3	3	3
3	3	3	3	3	3	3	3	3	3	3	3	3	3	3	3	3	3	3	3	3	3	3	3	3	3	3	3	3	3	3	3	3	3	3	3	3	3	3	3	3	3	3	3	3	3	3	3	3	3
3	3	3	3	3	3	3	3	3	3	3	3	3	3	3	3	3	3	3	3	3	3	3	3	3	3	3	3	3	3	3	3	3	3	3	3	3	3	3	3	3	3	3	3	3	3	3	3	3	3
3	3	3	3	3	3	3	3	3	3	3	3	3	3	3	3	3	3	3	3	3	3	3	3	3	3	3	3	3	3	3	3	3	3	3	3	3	3	3	3	3	3	3	3	3	3	3	3	3	3
3	3	3	3	3	3	3	3	3	3	3	3	3	3	3	3	3	3	3	3	3	3	3	3	3	3	3	3	3	3	3	3	3	3	3	3	3	3	3	3	3	3	3	3	3	3	3	3	3	3
3	3	3	3	3	3	3	3	3	3	3	3	3	3	3	3	3	3	3	3	3	3	3	3	3	3	3	3	3	3	3	3	3	3	3	3	3	3	3	3	3	3	3	3	3	3	3	3	3	3
3	3	3	3	3	3	3	3	3	3	3	3	3	3	3	3	3	3	3	3	3	3	3	3	3	3	3	3	3	3	3	3	3	3	3	3	3	3	3	3	3	3	3	3	3	3	3	3	3	3
3	3	3	3	3	3	3	3	3	3	3	3	3	3	3	3	3	3	3	3	3	3	3	3	3	3	3	3	3	3	3	3	3	3	3	3	3	3	3	3	3	3	3	3	3	3	3	3	3	1
3	3	3	3	3	3	3	3	3	3	3	3	3	3	3	3	3	3	3	3	3	3	3	3	3	3	3	3	3	3	3	3	3	3	3	3	3	3	3	3	3	3	3	3	3	3	3	1	1	1
3	3	3	3	3	3	3	3	3	3	3	3	3	3	3	3	3	3	3	3	3	3	3	3	3	3	3	3	3	3	3	3	3	3	3	3	3	3	3	3	3	3	3	3	3	3	3	1	1	1
3	3	3	3	3	3	3	3	3	3	3	3	3	3	3	3	3	3	3	3	3	3	3	3	3	3	3	3	3	3	3	3	3	3	3	3	3	3	3	3	3	3	3	3	3	3	3	1	1	1
3	3	3	3	3	3	3	3	3	3	3	3	3	3	3	3	3	3	3	3	3	3	3	3	3	3	3	3	3	3	3	3	3	3	3	3	3	3	3	3	3	3	3	3	3	3	1	1	1	1
3	3	3	3	3	3	3	3	3	3	3	3	3	3	3	3	3	3	3	3	3	3	3	3	3	3	3	3	3	3	3	3	3	3	3	3	3	3	3	3	3	3	3	3	3	3	1	1	1	1
3	3	3	3	3	3	3	3	3	3	3	3	3	3	3	3	3	3	3	3	3	3	3	3	3	3	3	3	3	3	3	3	3	1	1	1	1	1	1	3	3	3	3	3	3	3	3	1	1	1
3	3	3	3	3	3	3	3	3	1	1	1	1	1	1	1	1	1	3	3	3	3	3	3	3	3	3	3	3	3	3	3	1	1	1	1	1	1	1	1	3	3	3	3	3	3	3	1	1	1
3	3	3	3	3	3	3	3	3	1	1	1	1	1	1	1	1	1	1	3	3	3	3	3	3	3	3	3	3	3	3	1	1	1	1	1	1	1	1	1	1	3	3	3	3	3	3	1	1	1
3	3	3	3	3	3	3	3	3	1	1	1	1	1	1	1	1	1	1	3	3	3	3	3	3	3	3	3	3	3	3	1	1	1	1	1	1	1	1	1	1	3	3	3	3	3	3	1	1	1
3	3	3	3	3	3	3	3	1	1	1	1	1	1	1	1	1	1	1	1	3	3	3	3	3	3	3	3	3	1	1	1	1	1	1	1	1	1	1	1	1	1	3	3	3	3	1	1	1	1
3	3	3	3	3	3	3	3	1	1	1	1	1	1	1	1	1	1	1	1	3	3	3	3	3	3	3	3	3	1	1	1	1	1	1	1	1	1	1	1	1	1	3	3	3	1	1	1	1	1
3	3	3	3	3	3	3	3	1	1	1	1	1	1	1	1	1	1	1	1	1	3	3	3	3	3	3	3	3	1	1	1	1	1	1	1	1	1	1	1	1	1	1	3	3	1	1	1	1	1
3	3	3	3	3	3	3	3	1	1	1	1	1	1	1	1	1	1	1	1	1	1	3	3	3	3	3	3	1	1	1	1	1	1	1	1	1	1	1	1	1	1	1	1	1	1	1	1	1	1
3	3	3	3	3	3	3	3	1	1	1	1	1	1	1	1	1	1	1	1	1	1	1	3	3	1	1	1	1	1	1	1	1	1	1	1	1	1	1	1	1	1	1	1	1	1	1	1	1	1
3	3	3	3	3	3	3	1	1	1	1	1	1	1	1	1	1	1	1	1	1	1	1	1	1	1	1	1	1	1	1	1	1	1	1	1	1	1	1	1	1	1	1	1	1	1	1	1	1	1
3	3	3	3	3	3	1	1	1	1	1	1	1	1	1	1	1	1	1	1	1	1	1	1	1	1	1	1	1	1	1	1	1	1	1	1	1	1	1	1	1	1	1	1	1	1	1	1	1	1
3	3	3	3	3	1	1	1	1	1	1	1	1	1	1	1	1	1	1	1	1	1	1	1	1	1	1	1	1	1	1	1	1	1	1	1	1	1	1	1	1	1	1	1	1	1	1	1	1	1
3	3	3	3	1	1	1	1	1	1	1	1	1	1	1	1	1	1	1	1	1	1	1	1	1	1	1	1	1	1	1	1	1	1	1	1	1	1	1	1	1	1	1	1	1	1	1	1	1	1
1	3	1	1	1	1	1	1	1	1	1	1	1	1	1	1	1	1	1	1	1	1	1	1	1	1	1	1	1	1	1	1	1	1	1	1	1	1	1	1	1	1	1	1	1	1	1	1	1	1
1	1	1	1	1	1	1	1	1	1	1	1	1	1	1	1	1	1	1	1	1	1	1	1	1	1	1	1	1	1	1	1	1	1	1	1	1	1	1	1	1	1	1	1	1	1	1	1	1	1
1	1	1	1	1	1	1	1	1	1	1	1	1	1	1	1	1	1	1	1	1	1	1	1	1	1	1	1	1	1	1	1	1	1	1	1	1	1	1	1	1	1	1	1	1	1	1	1	1	1
1	1	1	1	1	1	1	1	1	1	1	1	1	1	1	1	1	1	1	1	1	1	1	1	1	1	1	1	1	1	1	1	1	1	1	1	1	1	1	1	1	1	1	1	1	1	1	1	1	1
1	1	1	1	1	1	1	1	1	1	1	1	1	1	1	1	1	1	1	1	1	1	1	1	1	1	1	1	1	1	1	1	1	1	1	1	1	1	1	1	1	1	1	1	1	1	1	1	1	1
1	1	1	1	1	1	1	1	1	1	1	1	1	1	1	1	1	1	1	1	1	1	1	1	1	1	1	1	1	1	1	1	1	1	1	1	1	1	1	1	1	1	1	1	1	1	1	1	1	1
1	1	1	1	1	1	1	1	1	1	1	1	1	1	1	1	1	1	1	1	1	1	1	1	1	1	1	1	1	1	1	1	1	1	1	1	1	1	1	1	1	1	1	1	1	1	1	1	1	1
1	1	1	1	1	1	1	1	1	1	1	1	1	1	1	1	1	1	1	1	1	1	1	1	1	1	1	1	1	1	1	1	1	1	1	1	1	1	1	1	1	1	1	1	1	1	1	1	1	1
1	1	1	1	1	1	1	1	1	1	1	1	1	1	1	1	1	1	1	1	1	1	1	1	1	1	1	1	1	1	1	1	1	1	1	1	1	1	1	1	1	1	1	1	1	1	1	1	1	1
1	1	1	1	1	1	1	1	1	1	1	1	1	1	1	1	1	1	1	1	1	1	1	1	1	1	1	1	1	1	1	1	1	1	1	1	1	3	3	3	1	1	1	1	1	1	1	1	1	1
1	1	1	1	1	1	1	1	1	1	1	1	1	1	1	1	1	1	1	1	1	1	1	1	1	1	1	1	1	1	1	1	1	1	3	3	3	3	3	3	1	1	1	1	1	1	1	1	1	1
1	1	1	1	1	1	1	1	1	1	1	1	1	1	1	1	1	1	1	1	1	1	1	1	1	1	1	1	1	1	1	1	1	3	3	3	3	3	3	3	1	1	1	1	1	1	1	1	1	1
1	1	1	1	1	1	1	1	1	1	1	1	1	1	3	3	3	1	1	1	1	1	1	1	1	1	1	1	1	1	1	1	3	3	3	3	3	3	3	3	1	1	1	1	1	1	1	1	1	1
1	1	1	1	1	1	1	1	1	1	1	3	3	3	3	3	3	3	3	3	3	1	1	1	1	1	1	1	1	1	1	3	3	3	3	3	3	3	3	3	1	1	1	1	1	1	1	1	1	1
1	1	1	1	1	1	1	1	1	1	1	3	3	3	3	3	3	3	3	3	3	3	3	3	3	3	1	1	1	1	3	3	3	3	3	3	3	3	3	3	3	3	3	1	1	1	1	1	1	1
1	1	1	1	1	1	1	1	1	1	3	3	3	3	3	3	3	3	3	3	3	3	3	3	3	3	3	3	3	3	3	3	3	3	3	3	3	3	3	3	3	3	3	3	3	3	3	3	3	3
1	1	1	1	1	1	1	1	1	3	3	3	3	3	3	3	3	3	3	3	3	3	3	3	3	3	3	3	3	3	3	3	3	3	3	3	3	3	3	3	3	3	3	3	3	3	3	3	3	3
1	1	1	1	1	1	1	3	3	3	3	3	3	3	3	3	3	3	3	3	3	3	3	3	3	3	3	3	3	3	3	3	3	3	3	3	3	3	3	3	3	3	3	3	3	3	3	3	3	3
1	1	1	1	1	1	3	3	3	3	3	3	3	3	3	3	3	3	3	3	3	3	3	3	3	3	3	3	3	3	3	3	3	3	3	3	3	3	3	3	3	3	3	3	3	3	3	3	3	3
1	1	1	1	1	3	3	3	3	3	3	3	3	3	3	3	3	3	3	3	3	3	3	3	3	3	3	3	3	3	3	3	3	3	3	3	3	3	3	3	3	3	3	3	3	3	3	3	3	3
3	3	3	3	3	3	3	3	3	3	3	3	3	3	3	3	3	3	3	3	3	3	3	3	3	3	3	3	3	3	3	3	3	3	3	3	3	3	3	3	3	3	3	3	3	3	3	3	3	3
3	3	3	3	3	3	3	3	3	3	3	3	3	3	3	3	3	3	3	3	3	3	3	3	3	3	3	3	3	3	3	3	3	3	3	3	3	3	3	3	3	3	3	3	3	3	3	3	3	3
3	3	3	3	3	3	3	3	3	3	3	3	3	3	3	3	3	3	3	3	3	3	3	3	3	3	3	3	3	3	3	3	3	3	3	3	3	3	3	3	3	3	3	3	3	3	3	3	3	3
3	3	3	3	3	3	3	3	3	3	3	3	3	3	3	3	3	3	3	3	3	3	3	3	3	3	3	3	3	3	3	3	3	3	3	3	3	3	3	3	3	3	3	3	3	3	3	3	3	3
3	3	3	3	3	3	3	3	3	3	3	3	3	3	3	3	3	3	3	3	3	3	3	3	3	3	3	3	3	3	3	3	3	3	3	3	3	3	3	3	3	3	3	3	3	3	3	3	3	3
3	3	3	3	3	3	3	3	3	3	3	3	3	3	3	3	3	3	3	3	3	3	3	3	3	3	3	3	3	3	3	3	3	3	3	3	3	3	3	3	3	3	3	3	3	3	3	3	3	3
3	3	3	3	3	3	3	3	3	3	3	3	3	3	3	3	3	3	3	3	3	3	3	3	3	3	3	3	3	3	3	3	3	3	3	3	3	3	3	3	3	3	3	3	3	3	3	3	3	3
3	3	3	3	3	3	3	3	3	3	3	3	3	3	3	3	3	3	3	3	3	3	3	3	3	3	3	3	3	3	3	3	3	3	3	3	3	3	3	3	3	3	3	3	3	3	3	3	3	3
3	3	3	3	3	3	3	3	3	3	3	3	3	3	3	3	3	3	3	3	3	3	3	3	3	3	3	3	3	3	3	3	3	3	3	3	3	3	3	3	3	3	3	3	3	3	3	3	3	3
3	3	3	3	3	3	3	3	3	3	3	3	3	3	3	3	3	3	3	3	3	3	3	3	3	3	3	3	3	3	3	3	3	3	3	3	3	3	3	3	3	3	3	3	3	3	3	3	3	3
3	3	3	3	3	3	3	3	3	3	3	3	3	3	3	3	3	3	3	3	3	3	3	3	3	3	3	3	3	3	3	3	3	3	3	3	3	3	3	3	3	3	3	3	3	3	3	3	3	3
3	3	3	3	3	3	3	3	3	3	3	3	3	3	3	3	3	3	3	3	3	3	3	3	3	3	3	3	3	3	3	3	3	3	3	3	3	3	3	3	3	3	3	3	3	3	3	3	3	3
3	3	3	3	3	3	3	3	3	3	3	3	3	3	3	3	3	3	3	3	3	3	3	3	3	3	3	3	3	3	3	3	3	3	3	3	3	3	3	3	3	3	3	3	3	3	3	3	3	3
3	3	3	3	3	3	3	3	3	3	3	3	3	3	3	3	3	3	3	3	3	3	3	3	3	3	3	3	3	3	3	3	3	3	3	3	3	3	3	3	3	3	3	3	3	3	3	3	3	3
3	3	3	3	3	3	3	3	3	3	3	3	3	3	3	3	3	3	3	3	3	3	3	3	3	3	3	3	3	3	3	3	3	3	3	3	3	3	3	3	3	3	3	3	3	3	3	3	3	3
3	3	3	3	3	3	3	3	3	3	3	3	3	3	3	3	3	3	3	3	3	3	3	3	3	3	3	3	3	3	3	3	3	3	3	3	3	3	3	3	3	3	3	3	3	3	3	3	3	3
3	3	3	3	3	3	3	3	3	3	3	3	3	3	3	3	3	3	3	3	3	3	3	3	3	3	3	3	3	3	3	3	3	3	3	3	3	3	3	3	3	3	3	3	3	3	3	3	3	3
3	3	3	3	3	3	3	3	3	3	3	3	3	3	3	3	3	3	3	3	3	3	3	3	3	3	3	3	3	3	3	3	3	3	3	3	3	3	3	3	3	3	3	3	3	3	3	3	3	3
3	3	3	3	3	3	3	3	3	3	3	3	3	3	3	3	3	3	3	3	3	3	3	3	3	3	3	3	3	3	3	3	3	3	3	3	3	3	3	3	3	3	3	3	3	3	3	3	3	3
3	3	3	3	3	3	3	3	3	3	3	3	3	3	3	3	3	3	3	3	3	3	3	3	3	3	3	3	3	3	3	3	3	3	3	3	3	3	3	3	3	3	3	3	3	3	3	3	3	3
3	3	3	3	3	3	3	3	3	3	3	3	3	3	3	3	3	3	3	3	3	3	3	3	3	3	3	3	3	3	3	3	3	3	3	3	3	3	3	3	3	3	3	3	3	3	3	3	3	3
3	3	3	3	3	3	3	3	3	3	3	3	3	3	3	3	3	3	3	3	3	3	3	3	3	3	3	3	3	3	3	3	3	3	3	3	3	3	3	3	3	3	3	3	3	3	3	3	3	3
3	3	3	3	3	3	3	3	3	3	3	3	3	3	3	3	3	3	3	3	3	3	3	3	3	3	3	3	3	3	3	3	3	3	3	3	3	3	3	3	3	3	3	3	3	3	3	3	3	3
3	3	3	3	3	3	3	3	3	3	3	3	3	3	3	3	3	3	3	3	3	3	3	3	3	3	3	3	3	3	3	3	3	3	3	3	3	3	3	3	3	3	3	3	3	3	3	3	3	3
3	3	3	3	3	3	3	3	3	3	3	3	3	3	3	3	3	3	3	3	3	3	3	3	3	3	3	3	3	3	3	3	3	3	3	3	3	3	3	3	3	3	3	3	3	3	3	3	3	3
3	3	3	3	3	3	3	3	3	3	3	3	3	3	3	3	3	3	3	3	3	3	3	3	3	3	3	3	3	3	3	3	3	3	3	3	3	3	3	3	3	3	3	3	3	3	3	3	3	3
3	3	3	3	3	3	3	3	3	3	3	3	3	3	3	3	3	3	3	3	3	3	3	3	3	3	3	3	3	3	3	3	3	3	3	3	3	3	3	3	3	3	3	3	3	3	3	3	3	3
3	3	3	3	3	3	3	3	3	3	3	3	3	3	3	3	3	3	3	3	3	3	3	3	3	3	3	3	3	3	3	3	3	3	3	3	3	3	3	3	3	3	3	3	3	3	3	3	3	3
3	3	3	3	3	3	3	3	3	3	3	3	3	3	3	3	3	3	3	3	3	3	3	3	3	3	3	3	3	3	3	3	3	3	3	3	3	3	3	3	3	3	3	3	3	3	3	3	3	3
3	3	3	3	3	3	3	3	3	3	3	3	3	3	3	3	3	3	3	3	3	3	3	3	3	3	3	3	3	3	3	3	3	3	3	3	3	3	3	3	3	3	3	3	3	3	3	3	3	3
3	3	3	3	3	3	3	3	3	3	3	3	3	3	3	3	3	3	3	3	3	3	3	3	3	3	3	3	3	3	3	3	3	3	3	3	3	3	3	3	3	3	3	3	3	3	3	3	3	3
3	3	3	3	3	3	3	3	3	3	3	3	3	3	3	3	3	3	3	3	3	3	3	3	3	3	3	3	3	3	3	3	3	3	3	3	3	3	3	3	3	3	3	3	3	3	3	3	3	3
3	3	3	3	3	3	3	3	3	3	3	3	3	3	3	3	3	3	3	3	3	3	3	3	3	3	3	3	3	3	3	3	3	3	3	3	3	3	3	3	3	3	3	3	3	3	3	3	3	3
3	3	3	3	3	3	3	3	3	3	3	3	3	3	3	3	3	3	3	3	3	3	3	3	3	3	3	3	3	3	3	3	3	3	3	3	3	3	3	3	3	3	3	3	3	3	3	3	3	3
3	3	3	3	3	3	3	3	3	3	3	3	3	3	3	3	3	3	3	3	3	3	3	3	3	3	3	3	3	3	3	3	3	3	3	3	3	3	3	3	3	3	3	3	3	3	3	3	3	3
3	3	3	3	3	3	3	3	3	3	3	3	3	3	3	3	3	3	3	3	3	3	3	3	3	3	3	3	3	3	3	3	3	3	3	3	3	3	3	3	3	3	3	3	3	3	3	3	3	3
3	3	3	3	3	3	3	3	3	3	3	3	3	3	3	3	3	3	3	3	3	3	3	3	3	3	3	3	3	3	3	3	3	3	3	3	3	3	3	3	3	3	3	3	3	3	3	3	3	3
3	3	3	3	3	3	3	3	3	3	3	3	3	3	3	3	3	3	3	3	3	3	3	3	3	3	3	3	3	3	3	3	3	3	3	3	3	3	3	3	3	3	3	3	3	3	3	3	3	3
3	3	3	3	3	3	3	3	3	3	3	3	3	3	3	3	3	3	3	3	3	3	3	3	3	3	3	3	3	3	3	3	3	3	3	3	3	3	3	3	3	3	3	3	3	3	3	3	3	3
3	3	3	3	3	3	3	3	3	3	3	3	3	3	3	3	3	3	3	3	3	3	3	3	3	3	3	3	3	3	3	3	3	3	3	3	3	3	3	3	3	3	3	3	3	3	3	3	3	3
3	3	3	3	3	3	3	3	3	3	3	3	3	3	3	3	3	3	3	3	3	3	3	3	3	3	3	3	3	3	3	3	3	3	3	3	3	3	3	3	3	3	3	3	3	3	3	3	3	3
3	3	3	3	3	3	3	3	3	3	3	3	3	3	3	3	3	3	3	3	3	3	3	3	3	3	3	3	3	3	3	3	3	3	3	3	3	3	3	3	3	3	3	3	3	3	3	3	3	3
3	3	3	3	3	3	3	3	3	3	3	3	3	3	3	3	3	3	3	3	3	3	3	3	3	3	3	3	3	3	3	3	3	3	3	3	3	3	3	3	3	3	3	3	3	3	3	3	3	3
3	3	3	3	3	3	3	3	3	3	3	3	3	3	3	3	3	3	3	3	3	3	3	3	3	3	3	3	3	3	3	3	3	3	3	3	3	3	3	3	3	3	3	3	3	3	3	3	3	3
3	3	3	3	3	3	3	3	3	3	3	3	3	3	3	3	3	3	3	3	3	3	3	3	3	3	3	3	3	3	3	3	3	3	3	3	3	3	3	3	3	3	3	3	3	3	3	3	3	3
3	3	3	3	3	3	3	3	3	3	3	3	3	3	3	3	3	3	3	3	3	3	3	3	3	3	3	3	3	3	3	3	3	3	3	3	3	3	3	3	3	3	3	3	3	3	3	3	3	3
3	3	3	3	3	3	3	3	3	3	3	3	3	3	3	3	3	3	3	3	3	3	3	3	3	3	3	3	3	3	3	3	3	3	3	3	3	3	3	3	3	3	3	3	3	3	3	3	3	3
3	3	3	3	3	3	3	3	3	3	3	3	3	3	3	3	3	3	3	3	3	3	3	3	3	3	3	3	3	3	3	3	3	3	3	3	3	3	3	3	3	3	3	3	3	3	3	3	3	3
3	3	3	3	3	3	3	3	3	3	3	3	3	3	3	3	3	3	3	3	3	3	3	3	3	3	3	3	3	3	3	3	3	3	3	3	3	3	3	3	3	3	3	3	3	3	3	3	3	3
3	3	3	3	3	3	3	3	3	3	3	3	3	3	3	3	3	3	3	3	3	3	3	3	3	3	3	3	3	3	3	3	3	3	3	3	3	3	3	3	3	3	3	3	3	3	3	3	3	3
3	3	3	3	3	3	3	3	3	3	3	3	3	3	3	3	3	3	3	3	3	3	3	3	3	3	3	3	3	3	3	3	3	3	3	3	3	3	3	3	3	3	3	3	3	3	3	3	3	3
3	3	3	3	3	3	3	3	3	3	3	3	3	3	3	3	3	3	3	3	3	3	3	3	3	3	3	3	3	3	3	3	3	3	3	3	3	3	3	3	3	3	3	3	3	3	3	3	3	3
3	3	3	3	3	3	3	3	3	3	3	3	3	3	3	3	3	3	3	3	3	3	3	3	3	3	3	3	3	3	3	3	3	3	3	3	3	3	3	3	3	3	3	3	3	3	3	3	3	3
3	3	3	3	3	3	3	3	3	3	3	3	3	3	3	3	3	3	3	3	3	3	3	3	3	3	3	3	3	3	3	3	3	3	3	3	3	3	3	3	3	3	3	3	3	3	3	3	3	3
3	3	3	3	3	3	3	3	3	3	3	3	3	3	3	3	3	3	3	3	3	3	3	3	3	3	3	3	3	3	3	3	3	3	3	3	3	3	3	3	3	3	3	3	3	3	3	3	3	3
3	3	3	3	3	3	3	3	3	3	3	3	3	3	3	3	3	3	3	3	3	3	3	3	3	3	3	3	3	3	3	3	3	3	3	3	3	3	3	3	3	3	3	3	3	3	3	3	3	3
3	3	3	3	3	3	3	3	3	3	3	3	3	3	3	3	3	3	3	3	3	3	3	3	3	3	3	3	3	3	3	3	3	3	3	3	3	3	3	3	3	3	3	3	3	3	3	3	3	3
3	3	3	3	3	3	3	3	3	3	3	3	3	3	3	3	3	3	3	3	3	3	3	3	3	3	3	3	3	3	3	3	3	3	3	3	3	3	3	3	3	3	3	3	3	3	3	3	3	3
3	3	3	3	3	3	3	3	3	3	3	3	3	3	3	3	3	3	3	3	3	3	3	3	3	3	3	3	3	3	3	3	3	3	3	3	3	3	3	3	3	3	3	3	3	3	3	3	3	3
3	3	3	3	3	3	3	3	3	3	3	3	3	3	3	3	3	3	3	3	3	3	3	3	3	3	3	3	3	3	3	3	3	3	3	3	3	3	3	3	3	3	3	3	3	3	3	3	3	3
3	3	3	3	3	3	3	3	3	3	3	3	3	3	3	3	3	3	3	3	3	3	3	3	3	3	3	3	3	3	3	3	3	3	3	3	3	3	3	3	3	3	3	3	3	3	3	3	3	3
3	3	3	3	3	3	3	3	3	3	3	3	3	3	3	3	3	3	3	3	3	3	3	3	3	3	3	3	3	3	3	3	3	3	3	3	3	3	3	3	3	3	3	3	3	3	3	3	3	3
3	3	3	3	3	3	3	3	3	3	3	3	3	3	3	3	3	3	3	3	3	3	3	3	3	3	3	3	3	3	3	3	3	3	3	3	3	3	3	3	3	3	3	3	3	3	3	3	3	3
3	3	3	3	3	3	3	3	3	3	3	3	3	3	3	3	3	3	3	3	3	3	3	3	3	3	3	3	3	3	3	3	3	3	3	3	3	3	3	3	3	3	3	3	3	3	3	3	3	3
3	3	3	3	3	3	3	3	3	3	3	3	3	3	3	3	3	3	3	3	3	3	3	3	3	3	3	3	3	3	3	3	3	3	3	3	3	3	3	3	3	3	3	3	3	3	3	3	3	3
3	3	3	3	3	3	3	3	3	3	3	3	3	3	3	3	3	3	3	3	3	3	3	3	3	3	3	3	3	3	3	3	3	3	3	3	3	3	3	3	3	3	3	3	3	3	3	3	3	3
3	3	3	3	3	3	3	3	3	3	3	3	3	3	3	3	3	3	3	3	3	3	3	3	3	3	3	3	3	3	3	3	3	3	3	3	3	3	3	3	3	3	3	3	3	3	3	3	3	3
3	3	3	3	3	3	3	3	3	3	3	3	3	3	3	3	3	3	3	3	3	3	3	3	3	3	3	3	3	3	3	3	3	3	3	3	3	3	3	3	3	3	3	3	3	3	3	3	3	3
3	3	3	3	3	3	3	3	3	3	3	3	3	3	3	3	3	3	3	3	3	3	3	3	3	3	3	3	3	3	3	3	3	3	3	3	3	3	3	3	3	3	3	3	3	3	3	3	3	3
3	3	3	3	3	3	3	3	3	3	3	3	3	3	3	3	3	3	3	3	3	3	3	3	3	3	3	3	3	3	3	3	3	3	3	3	3	3	3	3	3	3	3	3	3	3	3	3	3	3
3	3	3	3	3	3	3	3	3	3	3	3	3	3	3	3	3	3	3	3	3	3	3	3	3	3	3	3	3	3	3	3	3	3	3	3	3	3	3	3	3	3	3	3	3	3	3	3	3	3
3	3	3	3	3	3	3	3	3	3	3	3	3	3	3	3	3	3	3	3	3	3	3	3	3	3	3	3	3	3	3	3	3	3	3	3	3	3	3	3	3	3	3	3	3	3	3	3	3	3
3	3	3	3	3	3	3	3	3	3	3	3	3	3	3	3	3	3	3	3	3	3	3	3	3	3	3	3	3	3	3	3	3	3	3	3	3	3	3	3	3	3	3	3	3	3	3	3	3	3
3	3	3	3	3	3	3	3	3	3	3	3	3	3	3	3	3	3	3	3	3	3	3	3	3	3	3	3	3	3	3	3	3	3	3	3	3	3	3	3	3	3	3	3	3	3	3	3	3	3
3	3	3	3	3	3	3	3	3	3	3	3	3	3	3	3	3	3	3	3	3	3	3	3	3	3	3	3	3	3	3	3	3	3	3	3	3	3	3	3	3	3	3	3	3	3	3	3	3	3
3	3	3	3	3	3	3	3	3	3	3	3	3	3	3	3	3	3	3	3	3	3	3	3	3	3	3	3	3	3	3	3	3	3	3	3	3	3	3	3	3	3	3	3	3	3	3	3	3	3
3	3	3	3	3	3	3	3	3	3	3	3	3	3	3	3	3	3	3	3	3	3	3	3	3	3	3	3	3	3	3	3	3	3	3	3	3	3	3	3	3	3	3	3	3	3	3	3	3	3
3	3	3	3	3	3	3	3	3	3	3	3	3	3	3	3	3	3	3	3	3	3	3	3	3	3	3	3	3	3	3	3	3	3	3	3	3	3	3	3	3	3	3	3	2	2	2	2	2	2
2	2	2	2	2	2	2	2	2	2	2	2	2	2	2	2	2	2	2	2	2	2	2	2	2	2	2	2	2	2	2	2	2	2	2	2	2	2	2	2	2	2	2	2	2	2	2	2	2	2
2	2	2	2	2	2	2	2	2	2	2	2	2	2	2	2	2	2	2	2	2	2	2	2	2	2	2	2	2	2	2	2	2	2	2	2	2	2	2	2	2	2	2	2	2	2	2	2	2	2
2	2	2	2	2	2	2	2	2	2	2	2	2	2	2	2	2	2	2	2	2	2	2	2	2	2	2	2	2	2	2	2	2	2	2	2	2	2	2	2	2	2	2	2	2	2	2	2	2	2
2	2	2	2	2	2	2	2	2	2	2	2	2	2	2	2	2	2	2	2	2	2	2	2	2	2	2	2	2	2	2	2	2	2	2	2	2	2	2	2	2	2	2	2	2	2	2	2	2	2
2	2	2	2	2	2	2	2	2	2	2	2	2	2	2	2	2	2	2	2	2	2	2	2	2	2	2	2	2	2	2	2	2	2	2	2	2	2	2	2	2	2	2	2	2	2	2	2	2	2
2	2	2	2	2	2	2	2	2	2	2	2	2	2	2	2	2	2	2	2	2	2	2	2	2	2	2	2	2	2	2	2	2	2	2	2	2	2	2	2	2	2	2	2	2	2	2	2	2	2
2	2	2	2	2	2	2	2	2	2	2	2	2	2	2	2	2	2	2	2	2	2	2	2	2	2	2	2	2	2	2	2	2	2	2	2	2	2	2	2	2	2	2	2	2	2	2	2	2	2
2	2	2	2	2	2	2	2	2	2	2	2	2	2	2	2	2	2	2	2	2	2	2	2	2	2	2	2	2	2	2	2	2	2	2	2	2	2	2	2	2	2	2	2	2	2	2	2	2	2
2	2	2	2	2	2	2	2	2	2	2	2	2	2	2	2	2	2	2	2	2	2	2	2	2	2	2	2	2	2	2	2	2	2	2	2	2	2	2	2	2	2	2	2	2	2	2	2	2	2
2	2	2	2	2	2	2	2	2	2	2	2	2	2	2	2	2	2	2	2	2	2	2	2	2	2	2	2	2	2	2	2	2	2	2	2	2	2	2	2	2	2	2	2	2	2	2	2	2	2
2	2	2	2	2	2	2	2	2	2	2	2	2	2	2	2	2	2	2	2	2	2	2	2	2	2	2	2	2	2	2	2	2	2	2	2	2	2	2	2	2	2	2	2	2	2	2	2	2	2
2	2	2	2	2	2	2	2	2	2	2	2	2	2	2	2	2	2	2	2	2	2	2	2	2	2	2	2	2	2	2	2	2	2	2	2	2	2	2	2	2	2	2	2	2	2	2	2	2	2
2	2	2	2	2	2	2	2	2	2	2	2	2	2	2	2	2	2	2	2	2	2	2	2	2	2	2	2	2	2	2	2	2	2	2	2	2	2	2	2	2	2	2	2	2	2	2	2	2	2
2	2	2	2	2	2	2	2	2	2	2	2	2	2	2	2	2	2	2	2	2	2	2	2	2	2	2	2	2	2	2	2	2	2	2	2	2	2	2	2	2	2	2	2	2	2	2	2	2	2
2	2	2	2	2	2	2	2	2	2	2	2	2	2	2	2	2	2	2	2	2	2	2	2	2	2	2	2	2	2	2	2	2	2	2	2	2	2	2	2	2	2	2	2	2	2	2	2	2	2
2	2	2	2	2	2	2	2	2	2	2	2	2	2	2	2	2	2	2	2	2	2	2	2	2	2	2	2	2	2	2	2	2	2	2	2	2	2	2	2	2	2	2	2	2	2	2	2	2	2
2	2	2	2	2	2	2	2	2	2	2	2	2	2	2	2	2	2	2	2	2	2	2	2	2	2	2	2	2	2	2	2	2	2	2	2	2	2	2	2	2	2	2	2	2	2	2	2	2	2
2	2	2	2	2	2	2	2	2	2	2	2	2	2	2	2	2	2	2	2	2	2	2	2	2	2	2	2	2	2	2	2	2	2	2	2	2	2	2	2	2	2	2	2	2	2	2	2	2	2
2	2	2	2	2	2	2	2	2	2	2	2	2	2	2	2	2	2	2	2	2	2	2	2	2	2	2	2	2	2	2	2	2	2	2	2	2	2	2	2	2	2	2	2	2	2	2	2	2	2
2	2	2	2	2	2	2	2	2	2	2	2	2	2	2	2	2	2	2	2	2	2	2	2	2	2	2	2	2	2	2	2	2	2	2	2	2	2	2	2	2	2	2	2	2	2	2	2	2	2
2	2	2	2	2	2	2	2	2	2	2	2	2	2	2	2	2	2	2	2	2	2	2	2	2	2	2	2	2	2	2	2	2	2	2	2	2	2	2	2	2	2	2	2	2	2	2	2	2	2
2	2	2	2	2	2	2	2	2	2	2	2	2	2	2	2	2	2	2	2	2	2	2	2	2	2	2	2	2	2	2	2	2	2	2	2	2	2	2	2	2	2	2	2	2	2	2	2	2	2
2	2	2	2	2	2	2	2	2	2	2	2	2	2	2	2	2	2	2	2	2	2	2	2	2	2	2	2	2	2	2	2	2	2	2	2	2	2	2	2	2	2	2	2	2	2	2	2	2	2
2	2	2	2	2	2	2	2	2	2	2	2	2	2	2	2	2	2	2	2	2	2	2	2	2	2	2	2	2	2	2	2	2	2	2	2	2	2	2	2	2	2	2	2	2	2	2	2	2	2
2	2	2	2	2	2	2	2	2	2	2	2	2	2	2	2	2	2	2	2	2	2	2	2	2	2	2	2	2	2	2	2	2	2	2	2	2	2	2	2	2	2	2	2	2	2	2	2	2	2
2	2	2	2	2	2	2	2	2	2	2	2	2	2	2	2	2	2	2	2	2	2	2	2	2	2	2	2	2	2	2	2	2	2	2	2	2	2	2	2	2	2	2	2	2	2	2	2	2	2
2	2	2	2	2	2	2	2	2	2	2	2	2	2	2	2	2	2	2	2	2	2	2	2	2	2	2	2	2	2	2	2	2	2	2	2	2	2	2	2	2	2	2	2	2	2	2	2	2	2
2	2	2	2	2	2	2	2	2	2	2	2	2	2	2	2	2	2	2	2	2	2	2	2	2	2	2	2	2	2	2	2	2	2	2	2	2	2	2	2	2	2	2	2	2	2	2	2	2	2
2	2	2	2	2	2	2	2	2	2	2	2	2	2	2	2	2	2	2	2	2	2	2	2	2	2	2	2	2	2	2	2	2	2	2	2	2	2	2	2	2	2	2	2	2	2	2	2	2	2
2	2	2	2	2	2	2	2	2	2	2	2	2	2	2	2	2	2	2	2	2	2	2	2	2	2	2	2	2	2	2	2	2	2	2	2	2	2	2	2	2	2	2	2	2	2	2	2	2	2
2	2	2	2	2	2	2	2	2	2	2	2	2	2	2	2	2	2	2	2	2	2	2	2	2	2	2	2	2	2	2	2	2	2	2	2	2	2	2	2	2	2	2	2	2	2	2	2	2	2
2	2	2	2	2	2	2	2	2	2	2	2	2	2	2	2	2	2	2	2	2	2	2	2	2	2	2	2	2	2	2	2	2	2	2	2	2	2	2	2	2	2	2	2	2	2	2	2	2	2
2	2	2	2	2	2	2	2	2	2	2	2	2	2	2	2	2	2	2	2	2	2	2	2	2	2	2	2	2	2	2	2	2	2	2	2	2	2	2	2	2	2	2	2	2	2	2	2	2	2
2	2	2	2	2	2	2	2	2	2	2	2	2	2	2	2	2	2	2	2	2	2	2	2	2	2	2	2	2	2	2	2	2	2	2	2	2	2	2	2	2	2	2	2	2	2	2	2	2	2
2	2	2	2	2	2	2	2	2	2	2	2	2	2	2	2	2	2	2	2	2	2	2	2	2	2	2	2	2	2	2	2	2	2	2	2	2	2	2	2	2	2	2	2	2	2	2	2	2	2
2	2	2	2	2	2	2	2	2	2	2	2	2	2	2	2	2	2	2	2	2	2	2	2	2	2	2	2	2	2	2	2	2	2	2	2	2	2	2	2	2	2	2	2	2	2	2	2	2	2
2	2	2	2	2	2	2	2	2	2	2	2	2	2	2	2	2	2	2	2	2	2	2	2	2	2	2	2	2	2	2	2	2	2	2	2	2	2	2	2	2	2	2	2	2	2	2	2	2	2
2	2	2	2	2	2	2	2	2	2	2	2	2	2	2	2	2	2	2	2	2	2	2	2	2	2	2	2	2	2	2	2	2	2	2	2	2	2	2	2	2	2	2	2	2	2	2	2	2	2
2	2	2	2	2	2	2	2	2	2	2	2	2	2	2	2	2	2	2	2	2	2	2	2	2	2	2	2	2	2	2	2	2	2	2	2	2	2	2	2	2	2	2	2	2	2	2	2	2	2
2	2	2	2	2	2	2	2	2	2	2	2	2	2	2	2	2	2	2	2	2	2	2	2	2	2	2	2	2	2	2	2	2	2	2	2	2	2	2	2	2	2	2	2	2	2	2	2	2	2
2	2	2	2	2	2	2	2	2	2	2	2	2	2	2	2	2	2	2	2	2	2	2	2	2	2	2	2	2	2	2	2	2	2	2	2	2	2	2	2	2	2	2	2	2	2	2	2	2	2
2	2	2	2	2	2	2	2	2	2	2	2	2	2	2	2	2	2	2	2	2	2	2	2	2	2	2	2	2	2	2	2	2	2	2	2	2	2	2	2	2	2	2	2	2	2	2	2	2	2
2	2	2	2	2	2	2	2	2	2	2	2	2	2	2	2	2	2	2	2	2	2	2	2	2	2	2	2	2	2	2	2	2	2	2	2	2	2	2	2	2	2	2	2	2	2	2	2	2	2
2	2	2	2	2	2	2	2	2	2	2	2	2	2	2	2	2	2	2	2	2	2	2	2	2	2	2	2	2	2	2	2	2	2	2	2	2	2	2	2	2	2	2	2	2	2	2	2	2	2
2	2	2	2	2	2	2	2	2	2	2	2	2	2	2	2	2	2	2	2	2	2	2	2	2	2	2	2	2	2	2	2	2	2	2	2	2	2	2	2	2	2	2	2	2	2	2	2	2	2
2	2	2	2	2	2	2	2	2	2	2	2	2	2	2	2	2	2	2	2	2	2	2	2	2	2	2	2	2	2	2	2	2	2	2	2	2	2	2	2	2	2	2	2	2	2	2	2	2	2
2	2	2	2	2	2	2	2	2	2	2	2	2	2	2	2	2	2	2	2	2	2	2	2	2	2	2	2	2	2	2	2	2	2	2	2	2	2	2	2	2	2	2	2	2	2	2	2	2	2
2	2	2	2	2	2	2	2	2	2	2	2	2	2	2	2	2	2	2	2	2	2	2	2	2	2	2	2	2	2	2	2	2	2	2	2	2	2	2	2	2	2	2	2	2	2	2	2	2	2
2	2	2	2	2	2	2	2	2	2	2	2	2	2	2	2	2	2	2	2	2	2	2	2	2	2	2	2	2	2	2	2	2	2	2	2	2	2	2	2	2	2	2	2	2	2	2	2	2	2
2	2	2	2	2	2	2	2	2	2	2	2	2	2	2	2	2	2	2	2	2	2	2	2	2	2	2	2	2	2	2	2	2	2	2	2	2	2	2	2	2	2	2	2	2	2	2	2	2	2
2	2	2	2	2	2	2	2	2	2	2	2	2	2	2	2	2	2	2	2	2	2	2	2	2	2	2	2	2	2	2	2	2	2	2	2	2	2	2	2	2	2	2	2	2	2	2	2	2	2
2	2	2	2	2	2	2	2	2	2	2	2	2	2	2	2	2	2	2	2	2	2	2	2	2	2	2	2	2	2	2	2	2	2	2	2	2	2	2	2	2	2	2	2	2	2	2	2	2	2
2	2	2	2	2	2	2	2	2	2	2	2	2	2	2	2	2	2	2	2	2	2	2	2	2	2	2	2	2	2	2	2	2	2	2	2	2	2	2	2	2	2	2	2	2	2	2	2	2	2
2	2	2	2	2	2	2	2	2	2	2	2	2	2	2	2	2	2	2	2	2	2	2	2	2	2	2	2	2	2	2	2	2	2	2	2	2	2	2	2	2	2	2	2	2	2	2	2	2	2
2	2	2	2	2	2	2	2	2	2	2	2	2	2	2	2	2	2	2	2	2	2	2	2	2	2	2	2	2	2	2	2	2	2	2	2	2	2	2	2	2	2	2	2	2	2	2	2	2	2
2	2	2	2	2	2	2	2	2	2	2	2	2	2	2	2	2	2	2	2	2	2	2	2	2	2	2	2	2	2	2	2	2	2	2	2	2	2	2	2	2	2	2	2	2	2	2	2	2	2
2	2	2	2	2	2	2	2	2	2	2	2	2	2	2	2	2	2	2	2	2	2	2	2	2	2	2	2	2	2	2	2	2	2	2	2	2	2	2	2	2	2	2	2	2	2	2	2	2	2
2	2	2	2	2	2	2	2	2	2	2	2	2	2	2	2	2	2	2	2	2	2	2	2	2	2	2	2	2	2	2	2	2	2	2	2	2	2	2	2	2	2	2	2	2	2	2	2	2	2
2	2	2	2	2	2	2	2	2	2	2	2	2	2	2	2	2	2	2	2	2	2	2	2	2	2	2	2	2	2	2	2	2	2	2	2	2	2	2	2	2	2	2	2	2	2	2	2	2	2
2	2	2	2	2	2	2	2	2	2	2	2	2	2	2	2	2	2	2	2	2	2	2	2	2	2	2	2	2	2	2	2	2	2	2	2	2	2	2	2	2	2	2	2	2	2	2	2	2	2
2	2	2	2	2	2	2	2	2	2	2	2	2	2	2	2	2	2	2	2	2	2	2	2	2	2	2	2	2	2	2	2	2	2	2	2	2	2	2	2	2	2	2	2	2	2	2	2	2	2
2	2	2	2	2	2	2	2	2	2	2	2	2	2	2	2	2	2	2	2	2	2	2	2	2	2	2	2	2	2	2	2	2	2	2	2	2	2	2	2	2	2	2	2	2	2	2	2	2	2
2	2	2	2	2	2	2	2	2	2	2	2	2	2	2	2	2	2	2	2	2	2	2	2	2	2	2	2	2	2	2	2	2	2	2	2	2	2	2	2	2	2	2	2	2	2	2	2	2	2
2	2	2	2	2	2	2	2	2	2	2	2	2	2	2	2	2	2	2	2	2	2	2	2	2	2	2	2	2	2	2	2	2	2	2	2	2	2	2	2	2	2	2	2	2	2	2	2	2	2
2	2	2	2	2	2	2	2	2	2	2	2	2	2	2	2	2	2	2	2	2	2	2	2	2	2	2	2	2	2	2	2	2	2	2	2	2	2	2	2	2	2	2	2	2	2	2	2	2	2
2	2	2	2	2	2	2	2	2	2	2	2	2	2	2	2	2	2	2	2	2	2	2	2	2	2	2	2	2	2	2	2	2	2	2	2	2	2	2	2	2	2	2	2	2	2	2	2	2	2
2	2	2	2	2	2	2	2	2	2	2	2	2	2	2	2	2	2	2	2	2	2	2	2	2	2	2	2	2	2	2	2	2	2	2	2	2	2	2	2	2	2	2	2	2	2	2	2	2	2
2	2	2	2	2	2	2	2	2	2	2	2	2	2	2	2	2	2	2	2	2	2	2	2	2	2	2	2	2	2	2	2	2	2	2	2	2	2	2	2	2	2	2	2	2	2	2	2	2	2
2	2	2	2	2	2	2	2	2	2	2	2	2	2	2	2	2	2	2	2	2	2	2	2	2	2	2	2	2	2	2	2	2	2	2	2	2	2	2	2	2	2	2	2	2	2	2	2	2	2
2	2	2	2	2	2	2	2	2	2	2	2	2	2	2	2	2	2	2	2	2	2	2	2	2	2	2	2	2	2	2	2	2	2	2	2	2	2	2	2	2	2	2	2	2	2	2	2	2	2
2	2	2	2	2	2	2	2	2	2	2	2	2	2	2	2	2	2	2	2	2	2	2	2	2	2	2	2	2	2	2	2	2	2	2	2	2	2	2	2	2	2	2	2	2	2	2	2	2	2
2	2	2	2	2	2	2	2	2	2	2	2	2	2	2	2	2	2	2	2	2	2	2	2	2	2	2	2	2	2	2	2	2	2	2	2	2	2	2	2	2	2	2	2	2	2	2	2	2	2
2	2	2	2	2	2	2	2	2	2	2	2	2	2	2	2	2	2	2	2	2	2	2	2	2	2	2	2	2	2	2	2	2	2	2	2	2	2	2	2	2	2	2	2	2	2	2	2	2	2
3	3	2	2	2	2	2	2	2	2	2	2	2	2	2	2	2	2	2	2	2	2	2	2	2	2	2	2	2	2	2	2	2	2	2	2	2	2	2	2	2	2	2	2	2	2	2	2	2	2
3	3	3	3	3	3	3	3	3	3	3	3	3	2	2	2	2	2	2	2	2	2	2	2	2	2	2	2	2	2	2	2	2	2	2	2	2	2	2	2	2	2	2	2	2	2	2	2	2	2
3	3	3	3	3	3	3	3	3	3	3	3	3	3	3	3	3	2	2	2	2	2	2	2	2	2	2	2	2	2	2	2	2	2	2	2	2	2	2	2	2	2	2	2	2	2	2	2	2	2
3	3	3	3	3	3	3	3	3	3	3	3	3	3	3	3	3	3	3	3	3	3	2	2	2	2	2	2	2	2	2	2	2	2	2	2	2	2	2	2	2	2	2	2	2	2	2	2	2	2
[truncated: 51 more columns]

## Sheet: LiCa (umolmol)
12.5642	13.6914	13.5505	13.6444	13.8793	13.9732	13.9732	14.0672	13.8323	12.4233	11.8127	11.9536	11.9536	12.0945	12.9869	13.0808	12.9869	12.9869	13.0339	13.4096	13.7853	13.8323	13.8323	13.8793	14.302	14.8186	14.9595	15.0535	15.1474	15.2883	15.2413	15.2883	15.2883	15.4762	13.9262	7.82042	6.12958	6.31745	6.22351	7.06894	12.893	15.5701	15.4292	15.6171	15.2413	14.8186	14.9595	14.9595	15.0065	15.0535
13.7853	15.5701	15.3353	15.3823	15.5232	15.5701	15.5701	15.6171	15.2883	13.4566	12.6581	12.7051	12.7051	12.752	13.6444	14.302	14.302	14.302	14.302	15.5232	16.7913	16.7913	16.7913	16.7913	16.7913	16.8852	16.8383	16.8383	16.8383	16.8852	17.0261	17.0261	17.0261	17.0261	16.7443	15.0535	14.6308	14.6777	14.6777	14.8656	15.758	16.1807	16.1337	16.0868	16.1807	16.7443	17.0261	17.0261	17.0261	17.0261
12.9399	14.5368	14.349	14.4429	14.8656	14.9595	14.9595	14.9595	14.8186	13.8323	13.4096	13.4096	13.4096	13.5035	14.6777	15.3823	15.3353	15.3353	15.3823	16.1807	17.0261	17.0261	17.0261	17.0261	16.8383	16.6034	16.5564	16.5564	16.5564	16.6504	16.8383	16.8383	16.8383	16.8383	16.8383	16.7443	16.7443	16.7443	16.7443	16.6504	16.1807	15.9928	15.9928	15.9928	15.9928	16.3686	16.6504	16.6504	16.6504	16.6504
12.9869	14.6777	14.4899	14.349	13.9262	13.8323	13.8323	13.8323	13.8323	13.9262	13.9732	13.9732	13.9262	14.0202	15.4292	16.3686	16.3216	16.3216	16.3216	16.4625	16.6034	16.6034	16.6034	16.6034	16.4155	16.1337	16.1337	16.1337	16.1337	15.8989	15.4292	15.3353	15.3353	15.2883	15.4762	16.2746	16.4625	16.4625	16.4625	16.3686	15.8519	15.5701	15.6171	15.6171	15.5232	14.1611	13.1748	13.1748	13.1748	13.1748
13.3157	15.1004	14.9126	14.7717	14.1611	13.9732	14.0202	14.0202	14.0202	14.0672	14.0672	14.0672	14.0672	14.1141	15.3353	16.1337	16.1337	16.1337	16.1337	16.2277	16.3686	16.3686	16.3686	16.3686	16.1807	15.8989	15.8989	15.8989	15.8989	15.5701	14.7247	14.5838	14.5838	14.5368	14.8186	15.8989	16.1807	16.1807	16.1807	16.1337	15.711	15.5232	15.5701	15.5701	15.4762	12.9869	11.2021	11.2491	11.2491	11.2491
12.9869	14.7717	14.5368	14.5838	14.6777	14.7247	14.7247	14.7247	14.6777	14.5368	14.4899	14.4899	14.4899	14.4899	15.1004	15.5232	15.5232	15.5232	15.5232	15.3353	15.1944	15.1474	15.1474	15.1474	15.0065	14.8186	14.8186	14.8186	14.8186	14.7247	14.5368	14.5368	14.5368	14.4899	14.8186	16.0868	16.4625	16.4155	16.4155	16.3686	16.1337	15.9928	16.0398	16.0398	15.8989	13.3626	11.5309	11.5779	11.5779	11.5779
12.2824	13.9262	13.7384	13.7384	13.8323	13.8323	13.8323	13.8323	13.9262	14.7247	15.0535	15.0535	15.0535	15.0535	14.8656	14.7717	14.7717	14.8186	14.7717	14.302	13.7384	13.7384	13.7384	13.7384	14.0202	14.4899	14.5368	14.5368	14.5368	14.5368	14.5368	14.5368	14.5368	14.5368	14.7247	15.6171	15.8989	15.8989	15.8519	15.8989	16.1337	16.2746	16.2746	16.2746	16.2277	14.4899	13.1748	13.2217	13.2217	13.2217
12.1415	13.7853	13.5975	13.5975	13.6444	13.6914	13.6914	13.6444	13.8323	15.1944	15.805	15.758	15.805	15.758	15.5232	15.3353	15.3353	15.3823	15.3823	14.302	13.1748	13.1748	13.1748	13.1748	13.6444	14.349	14.4429	14.3959	14.3959	14.4429	14.4899	14.4899	14.4899	14.4899	14.349	13.8323	13.6444	13.6444	13.6444	13.7384	14.4899	14.8656	14.8186	14.8186	14.8186	14.349	13.9732	13.9732	13.9732	13.9732
12.2824	14.0202	13.7853	14.0202	14.8656	15.1474	15.1004	15.1004	15.1004	15.1474	15.1474	15.1474	15.1474	15.1474	15.5701	15.8519	15.8519	15.8519	15.8519	14.8656	13.7384	13.7384	13.7384	13.7384	13.5975	13.3157	13.3157	13.3157	13.3157	13.4096	13.6914	13.7384	13.7384	13.7384	13.6914	13.4566	13.3626	13.4096	13.4096	13.4096	13.6444	13.7384	13.7384	13.7384	13.7384	13.8793	13.9732	13.9732	13.9732	13.9732
11.4369	12.9869	12.752	13.2217	15.1474	15.6641	15.6171	15.6641	15.5232	14.5838	14.1611	14.2081	14.2081	14.2081	14.5838	14.8656	14.8656	14.8656	14.8656	14.349	13.7853	13.7853	13.7853	13.8323	13.5505	13.1748	13.1278	13.1278	13.1278	13.1278	13.0808	13.0339	13.0339	13.0339	13.1278	13.4566	13.5505	13.5505	13.5505	13.5035	13.3626	13.2687	13.2687	13.2687	13.3157	13.2687	13.2217	13.2217	13.2217	13.2217
10.8733	12.3293	12.0945	12.799	15.6171	16.4155	16.3686	16.3686	16.1807	14.6777	13.9262	13.9732	13.9732	14.0202	14.349	14.5838	14.5368	14.5368	14.5368	14.8656	15.1474	15.1944	15.1944	15.1944	14.8186	14.2081	14.1611	14.1611	14.2081	13.7384	12.4702	12.2354	12.2824	12.2824	12.3763	12.9399	13.1278	13.1278	13.1278	12.9869	11.7657	11.1551	11.2021	11.1551	11.2491	12.0475	12.6111	12.6111	12.6111	12.6111
11.6248	12.9869	12.752	13.5035	16.1807	16.8852	16.8383	16.8383	16.6034	14.8186	14.0202	14.1141	14.0672	14.1141	14.8656	15.3823	15.3353	15.3353	15.3353	15.758	16.1807	16.1807	16.1807	16.2277	15.3353	13.8323	13.7384	13.7384	13.7853	13.4566	12.5642	12.3763	12.4233	12.4233	12.4702	12.5642	12.6111	12.6111	12.6581	12.5172	11.39	10.8733	10.9203	10.9203	10.9673	11.8597	12.5172	12.5172	12.5172	12.5172
12.1415	13.5505	13.3626	13.7384	15.1474	15.4762	15.4292	15.4292	15.3823	14.9126	14.7717	14.7717	14.7717	14.8186	15.4762	15.8989	15.8519	15.8519	15.8519	15.4762	15.1004	15.0535	15.0535	15.1004	14.349	13.1748	13.1278	13.1278	13.1278	13.0808	12.9399	12.9399	12.9399	12.9399	12.846	12.5642	12.5172	12.5172	12.5172	12.4233	11.7188	11.4369	11.4369	11.4369	11.4839	12.0945	12.5172	12.4702	12.4702	12.4702
11.2491	12.5172	12.3293	12.6581	13.8793	14.2081	14.1611	14.1611	14.2081	14.4899	14.5838	14.5838	14.5838	14.5838	14.7247	14.8656	14.8656	14.8656	14.8656	15.0535	15.2413	15.2413	15.2413	15.2883	14.4429	13.1278	13.0339	13.0339	13.0339	13.0339	13.0339	13.0339	13.0339	13.0339	12.9399	12.6111	12.5172	12.5172	12.5172	12.4233	11.8127	11.5309	11.5309	11.5309	11.5309	11.9066	12.1884	12.1884	12.1884	12.1884
10.3567	11.4369	11.296	11.6248	12.9399	13.2687	13.2687	13.2687	13.2687	13.3626	13.4096	13.3626	13.3626	13.4096	13.5975	13.7853	13.7853	13.7384	13.7384	14.3959	15.0535	15.0535	15.0535	15.1004	14.302	13.0808	12.9869	12.9869	13.0339	12.9399	12.7051	12.6581	12.6581	12.6581	12.6581	12.5642	12.5172	12.5172	12.5642	12.4702	11.8597	11.5309	11.5779	11.5779	11.5779	12.0945	12.4233	12.4233	12.4233	12.4233
10.7324	11.9536	11.7657	12.0006	12.799	13.0339	12.9869	12.9869	12.9869	12.9399	12.9399	12.9399	12.9399	12.9399	13.3157	13.5505	13.5505	13.5505	13.5505	13.5505	13.5035	13.5035	13.5035	13.5505	13.1748	12.6581	12.6111	12.6111	12.6111	12.5642	12.4233	12.4233	12.4233	12.4233	12.5172	12.846	12.9399	12.9399	12.9399	12.893	12.2354	11.9066	11.9066	11.9066	11.9536	12.4702	12.846	12.846	12.846	12.846
11.5779	12.9869	12.846	12.799	12.6581	12.6111	12.6111	12.6111	12.5642	12.4233	12.3293	12.3293	12.3293	12.3763	13.0339	13.5035	13.5035	13.5035	13.5035	13.2217	12.9399	12.9399	12.9399	12.9869	12.6581	12.1415	12.0945	12.0945	12.1415	11.9536	11.5779	11.4839	11.4839	11.4839	11.7657	13.0339	13.4096	13.3626	13.3626	13.2687	12.4233	12.0475	12.0475	12.0475	12.0475	11.7657	11.5309	11.5309	11.5309	11.5309
12.0006	13.5505	13.4096	13.1278	12.0475	11.7657	11.8127	11.7657	11.8597	12.5172	12.799	12.752	12.752	12.752	12.799	12.846	12.846	12.846	12.846	12.5642	12.2824	12.2824	12.2824	12.2824	12.0475	11.7188	11.7188	11.7188	11.7188	11.8127	12.0475	12.0945	12.0945	12.0945	12.1415	12.4233	12.4702	12.4702	12.4702	12.4233	12.1415	12.0475	12.0475	12.0475	12.0006	11.0142	10.2628	10.2628	10.2628	10.2628
11.2491	12.6581	12.5172	12.3763	12.0006	11.8597	11.8597	11.8597	11.9536	12.7051	13.0339	13.0339	13.0339	13.0339	12.893	12.799	12.799	12.846	12.846	12.0945	11.2491	11.2491	11.2491	11.2491	11.5779	12.1415	12.1884	12.1884	12.1884	12.2824	12.4702	12.5172	12.5172	12.5172	12.4702	12.3763	12.3763	12.3763	12.3763	12.3293	11.8127	11.5779	11.5779	11.5779	11.5779	10.8733	10.3097	10.3097	10.3097	10.3097
10.7794	12.1415	11.9536	12.0006	12.0945	12.0945	12.0945	12.0945	12.1415	12.2354	12.2824	12.2824	12.2824	12.2824	12.3293	12.3763	12.3763	12.3763	12.3763	11.39	10.3097	10.3097	10.3097	10.2628	10.6855	11.39	11.4369	11.4369	11.4369	11.5309	11.7657	11.8127	11.8127	11.8127	11.9066	12.3763	12.5172	12.5172	12.5172	12.3763	11.0612	10.4506	10.4506	10.4506	10.4506	9.93398	9.51127	9.51127	9.51127	9.51127
10.5915	11.9066	11.7188	11.9066	12.5642	12.7051	12.7051	12.7051	12.6581	11.9536	11.6718	11.6718	11.6718	11.7188	12.2824	12.7051	12.6581	12.6581	12.7051	11.6248	10.4037	10.4037	10.4037	10.4037	10.4976	10.6385	10.6855	10.6855	10.6385	10.8733	11.4369	11.5309	11.4839	11.4839	11.5309	11.7188	11.7657	11.7188	11.7657	11.6718	11.296	11.1082	11.1082	11.1551	11.0612	10.2628	9.69914	9.69914	9.69914	9.65217
11.8127	13.4566	13.2687	13.0808	12.1884	11.9536	11.9536	11.9536	12.0006	12.4702	12.7051	12.6581	12.7051	12.6581	12.0475	11.6248	11.6248	11.6248	11.6248	11.4369	11.2491	11.2491	11.296	11.296	11.1551	10.9203	10.9203	10.9203	10.9203	11.0612	11.4839	11.5309	11.5309	11.5779	11.39	10.6855	10.4506	10.4976	10.4506	10.5915	11.4839	11.9066	11.9066	11.9066	11.8597	10.6385	9.69914	9.69914	9.69914	9.69914
12.4702	14.302	14.1141	13.5975	11.39	10.7794	10.8264	10.7794	11.1082	13.4566	14.5368	14.4899	14.4899	14.349	11.9536	10.2158	10.3097	10.3097	10.2628	11.0612	11.9066	11.9536	11.9536	11.9536	11.7657	11.4369	11.39	11.4369	11.39	11.5309	11.8597	11.9066	11.9066	11.9066	11.7657	11.2021	11.0142	11.0612	11.0612	11.0612	11.296	11.39	11.39	11.39	11.343	10.3567	9.55823	9.55823	9.55823	9.55823
12.0475	13.4566	13.3157	12.846	11.2491	10.8264	10.8733	10.8264	11.2021	13.4096	14.349	14.255	14.302	14.1141	11.8597	10.3567	10.4037	10.4037	10.4037	11.39	12.3763	12.3763	12.3763	12.3763	12.0475	11.5309	11.5309	11.5309	11.4839	11.6718	12.0006	12.0945	12.0475	12.0945	11.9536	11.39	11.2021	11.2021	11.2021	11.2491	11.343	11.39	11.343	11.39	11.343	10.6855	10.2628	10.2628	10.2628	10.2628
10.0749	11.1082	10.9673	10.9203	10.7324	10.6855	10.6855	10.6855	10.7794	11.39	11.6248	11.5779	11.5779	11.5779	11.8127	11.9066	11.9066	11.9066	11.9066	11.8597	11.8127	11.8127	11.8127	11.8127	11.4369	10.8733	10.8264	10.8264	10.7794	11.1082	11.9066	12.0475	12.0475	12.0475	11.8127	10.9203	10.6855	10.6855	10.6855	10.7324	11.0612	11.2021	11.2021	11.2021	11.2021	11.0142	10.9203	10.9203	10.9203	10.9203
9.51127	10.4037	10.3097	10.1688	9.65217	9.51127	9.51127	9.51127	9.6052	10.4506	10.8264	10.7794	10.7794	10.8264	11.4369	11.9066	11.9066	11.9066	11.8597	11.2021	10.4976	10.4976	10.4976	10.4976	10.3567	10.1688	10.1688	10.1688	10.1688	10.4506	11.2491	11.39	11.343	11.343	11.296	10.9673	10.8733	10.8733	10.8733	10.8264	10.4506	10.2628	10.3097	10.2628	10.3097	10.3567	10.3567	10.3567	10.3567	10.3567
9.98094	11.0142	10.9203	10.5915	9.32339	8.99462	8.99462	8.99462	9.13552	10.0279	10.4037	10.3567	10.3567	10.3567	10.4037	10.4976	10.4976	10.4976	10.4976	10.4037	10.3097	10.3097	10.3097	10.3097	10.3567	10.3567	10.3567	10.3567	10.4037	10.3097	10.0749	10.0279	10.0279	10.0279	10.1218	10.5915	10.7324	10.7324	10.7324	10.5915	9.4643	8.94765	8.94765	8.94765	8.99462	9.18249	9.32339	9.32339	9.32339	9.32339
9.79307	10.8264	10.7324	10.4976	9.6052	9.37036	9.37036	9.37036	9.41733	9.6052	9.65217	9.65217	9.65217	9.65217	9.4643	9.37036	9.37036	9.37036	9.37036	9.6052	9.88701	9.88701	9.88701	9.88701	10.1218	10.4976	10.5446	10.5446	10.5446	10.2158	9.32339	9.18249	9.18249	9.18249	9.27643	9.74611	9.88701	9.84004	9.84004	9.74611	8.90068	8.47797	8.47797	8.47797	8.47797	8.61888	8.66584	8.66584	8.66584	8.66584
8.80675	9.65217	9.55823	9.51127	9.27643	9.22946	9.22946	9.22946	9.18249	8.99462	8.85372	8.85372	8.85372	8.90068	9.37036	9.65217	9.65217	9.65217	9.65217	9.41733	9.18249	9.18249	9.18249	9.18249	9.41733	9.84004	9.88701	9.88701	9.88701	9.65217	9.08855	8.99462	8.99462	9.04159	8.99462	8.90068	8.85372	8.85372	8.85372	8.80675	8.61888	8.52494	8.52494	8.52494	8.52494	8.52494	8.47797	8.47797	8.47797	8.52494
8.05526	8.75978	8.66584	8.71281	8.99462	9.04159	9.04159	9.04159	9.04159	9.13552	9.18249	9.18249	9.18249	9.18249	9.51127	9.74611	9.74611	9.74611	9.74611	9.22946	8.71281	8.66584	8.66584	8.66584	8.85372	9.13552	9.18249	9.18249	9.18249	8.99462	8.47797	8.38404	8.431	8.38404	8.431	8.47797	8.52494	8.52494	8.52494	8.47797	8.2901	8.19617	8.19617	8.19617	8.24313	8.24313	8.24313	8.24313	8.24313	8.24313
7.67952	8.2901	8.19617	8.2901	8.61888	8.71281	8.71281	8.66584	8.71281	8.85372	8.90068	8.90068	8.90068	8.90068	8.85372	8.85372	8.90068	8.90068	8.85372	8.57191	8.19617	8.19617	8.19617	8.19617	8.1492	8.05526	8.00829	8.00829	8.00829	8.00829	8.00829	8.00829	8.00829	8.00829	8.1492	8.71281	8.90068	8.85372	8.85372	8.85372	8.52494	8.33707	8.33707	8.33707	8.33707	8.52494	8.66584	8.66584	8.66584	8.66584
8.00829	8.75978	8.71281	8.38404	7.25681	6.88106	6.92803	6.88106	7.02197	8.05526	8.52494	8.52494	8.52494	8.47797	8.10223	7.86739	7.86739	7.86739	7.86739	7.96133	8.05526	8.05526	8.05526	8.05526	7.77345	7.25681	7.20984	7.20984	7.20984	7.25681	7.39771	7.44468	7.44468	7.39771	7.63255	8.75978	9.08855	9.04159	9.04159	9.04159	8.71281	8.52494	8.52494	8.52494	8.52494	8.85372	9.08855	9.04159	9.04159	9.08855
8.61888	9.4643	9.4643	8.85372	6.36442	5.61293	5.6599	5.6599	5.89474	7.96133	8.90068	8.85372	8.85372	8.85372	8.61888	8.431	8.431	8.431	8.431	8.57191	8.66584	8.66584	8.66584	8.71281	8.24313	7.44468	7.35074	7.35074	7.39771	7.30378	7.06894	7.02197	7.06894	7.02197	7.25681	8.38404	8.75978	8.71281	8.71281	8.71281	8.80675	8.85372	8.85372	8.85372	8.85372	8.94765	9.04159	9.04159	9.04159	9.04159
8.47797	9.37036	9.32339	8.75978	6.45835	5.75384	5.84777	5.8008	6.08261	8.33707	9.4643	9.37036	9.37036	9.37036	9.41733	9.37036	9.37036	9.37036	9.37036	9.37036	9.37036	9.37036	9.37036	9.41733	8.99462	8.24313	8.1492	8.1492	8.19617	8.05526	7.72649	7.67952	7.67952	7.67952	7.72649	8.10223	8.19617	8.19617	8.19617	8.2901	9.22946	9.69914	9.69914	9.69914	9.69914	9.84004	9.98094	9.98094	9.98094	9.98094
8.38404	9.13552	9.08855	8.61888	6.78713	6.31745	6.36442	6.31745	6.59926	8.47797	9.32339	9.22946	9.22946	9.27643	10.0279	10.4976	10.4976	10.4976	10.4976	10.3567	10.1688	10.1688	10.1688	10.2158	9.51127	8.33707	8.24313	8.24313	8.24313	8.2901	8.33707	8.33707	8.33707	8.33707	8.33707	8.33707	8.33707	8.33707	8.33707	8.47797	9.79307	10.4037	10.4037	10.3567	10.4037	10.6855	10.9203	10.9203	10.9203	10.9203
7.91436	8.52494	8.47797	8.33707	7.86739	7.72649	7.77345	7.72649	7.91436	8.94765	9.37036	9.32339	9.32339	9.4643	11.2021	12.3293	12.2824	12.2824	12.2824	11.7188	11.1551	11.1551	11.1551	11.2021	10.3567	9.04159	8.94765	8.99462	8.99462	9.08855	9.37036	9.41733	9.41733	9.41733	9.55823	9.98094	10.1218	10.0749	10.0749	10.1688	10.6855	10.8733	10.8733	10.8733	10.8733	10.9673	11.0612	11.0612	11.0612	11.0612
8.05526	8.66584	8.57191	8.75978	9.32339	9.4643	9.4643	9.4643	9.51127	9.74611	9.84004	9.84004	9.84004	9.98094	12.0475	13.4566	13.4096	13.4096	13.4096	12.1884	10.9673	10.9673	10.9673	10.9673	10.6855	10.2158	10.1688	10.2158	10.1688	10.5446	11.39	11.5309	11.5309	11.5309	11.5309	11.4369	11.39	11.39	11.39	11.39	11.39	11.343	11.343	11.39	11.343	11.1551	11.0612	11.0612	11.0612	11.0612
9.13552	10.0279	9.88701	9.98094	10.3097	10.3567	10.3567	10.3567	10.3567	10.3567	10.3567	10.3567	10.3097	10.4506	12.7051	14.2081	14.1611	14.1611	14.1611	12.3763	10.5446	10.4976	10.4976	10.4976	10.5446	10.5446	10.5446	10.5446	10.5446	11.1551	12.6581	12.893	12.893	12.893	12.6581	11.5309	11.2491	11.2491	11.2491	11.296	11.4839	11.5309	11.5309	11.5309	11.5309	11.5779	11.6248	11.6248	11.6248	11.6718
11.343	12.7051	12.6111	12.2354	10.8733	10.4976	10.5446	10.5446	10.6385	11.39	11.7657	11.7188	11.7188	11.8127	13.0808	14.0202	14.0202	14.0202	14.0202	12.752	11.4369	11.39	11.4369	11.4369	11.5309	11.7188	11.7188	11.7188	11.7188	12.1415	13.1748	13.3626	13.3626	13.3626	13.1748	12.4233	12.1884	12.2354	12.2354	12.1415	11.5309	11.2491	11.2491	11.2491	11.2491	11.7188	12.0945	12.0475	12.0475	12.0945
13.0808	14.8656	14.7247	14.1141	11.7188	11.0612	11.1082	11.0612	11.296	12.6111	13.2217	13.1748	13.1748	13.1748	13.2217	13.2217	13.2217	13.2217	13.2217	12.799	12.3293	12.3293	12.3293	12.3293	12.5172	12.846	12.893	12.846	12.846	13.0339	13.5035	13.5505	13.5505	13.5505	13.4566	12.9399	12.752	12.799	12.799	12.6581	11.7657	11.296	11.343	11.296	11.343	12.0945	12.6111	12.6111	12.6111	12.6111
12.6581	14.4429	14.255	13.8793	12.4702	12.0945	12.0945	12.0945	12.2354	13.1748	13.5975	13.5505	13.5505	13.5505	13.5975	13.5505	13.5505	13.5505	13.5505	13.5975	13.6914	13.6914	13.6914	13.6914	13.4566	13.0808	13.0339	13.0339	13.0339	13.2217	13.7384	13.8323	13.8323	13.8323	13.6444	12.752	12.4702	12.5172	12.5172	12.4233	11.8127	11.5309	11.5309	11.5309	11.5779	12.4233	13.0808	13.0339	13.0339	13.0339
11.343	12.893	12.7051	12.6581	12.5642	12.5172	12.5172	12.5172	12.6111	13.2687	13.5505	13.5505	13.5505	13.5505	14.0202	14.349	14.349	14.302	14.302	14.7247	15.1474	15.1474	15.1474	15.1944	14.5368	13.4096	13.3157	13.3157	13.3157	13.5035	13.9732	14.0672	14.0672	14.0672	13.7853	12.5642	12.1884	12.2354	12.2354	12.2354	12.3293	12.4233	12.4233	12.4233	12.4233	12.893	13.3157	13.3157	13.3157	13.3157
10.7794	12.1884	12.0006	12.0945	12.4233	12.5172	12.4702	12.4702	12.6581	14.0672	14.7247	14.6777	14.6777	14.6777	14.5838	14.5368	14.5368	14.5368	14.5368	14.7717	15.0065	15.0065	15.0065	15.0065	14.8656	14.6777	14.6777	14.6777	14.7247	14.349	13.3626	13.1748	13.1748	13.1748	13.2687	13.5975	13.6914	13.6914	13.6914	13.6444	13.0808	12.752	12.752	12.752	12.799	13.5505	14.1141	14.1141	14.1141	14.1141
10.5446	11.9066	11.7188	12.0475	13.4566	13.9262	13.8793	13.8793	14.0202	15.1004	15.6171	15.5701	15.6171	15.5701	14.9595	14.5368	14.5368	14.5368	14.5368	14.255	13.9732	13.9732	13.9732	13.9262	14.5838	15.758	15.8519	15.8519	15.9459	15.1474	13.0808	12.7051	12.752	12.7051	13.0808	14.6308	15.1474	15.1004	15.1004	14.9126	13.2687	12.4702	12.5172	12.4702	12.5172	13.8323	14.8656	14.8186	14.8186	14.8656
10.4976	11.9066	11.7188	12.2354	14.4899	15.1474	15.0535	15.1004	15.0535	14.6308	14.4429	14.4429	14.4429	14.4429	14.4899	14.5368	14.5368	14.5368	14.5368	14.302	14.0672	14.0672	14.0672	14.0202	14.7247	15.9459	16.0868	16.0868	16.1337	15.4292	13.5975	13.2687	13.3157	13.2687	13.4096	14.0202	14.255	14.2081	14.2081	14.1141	13.2217	12.752	12.799	12.799	12.799	13.7384	14.5368	14.4899	14.4899	14.5368
11.6248	13.2687	13.0808	13.2687	14.0202	14.255	14.2081	14.255	14.1141	13.3157	12.893	12.9399	12.9399	12.9399	13.7384	14.302	14.255	14.255	14.255	14.5368	14.8186	14.8186	14.8186	14.8186	15.0535	15.4292	15.4762	15.4762	15.5232	15.1474	14.2081	14.0672	14.0672	14.0672	14.0202	13.8323	13.7853	13.7853	13.7853	13.7384	13.6444	13.5975	13.5975	13.5975	13.5975	13.5035	13.4566	13.4566	13.4566	13.4566
12.6581	14.255	14.0672	14.0672	14.0202	14.0202	14.0202	14.0202	13.9262	13.2687	12.9869	13.0339	13.0339	13.0339	13.6444	14.0202	14.0202	14.0202	14.0202	14.3959	14.7717	14.8186	14.7717	14.7717	14.8656	15.0065	15.0065	15.0065	15.0065	14.9595	14.8186	14.8186	14.8186	14.8186	14.6777	14.1611	14.0202	14.0202	14.0202	14.0202	13.8793	13.7853	13.7853	13.7853	13.7853	13.5035	13.2687	13.2687	13.2687	13.2687
12.6111	14.2081	13.9732	14.2081	15.1004	15.3353	15.3353	15.3353	15.2883	14.8186	14.5838	14.6308	14.6308	14.6308	14.4429	14.302	14.302	14.302	14.302	14.0202	13.7384	13.7384	13.7384	13.7384	13.9262	14.2081	14.255	14.255	14.2081	14.302	14.4899	14.5368	14.5368	14.5368	14.4899	14.349	14.302	14.302	14.302	14.255	13.7853	13.5505	13.5505	13.5505	13.5505	13.8793	14.0672	14.0672	14.0672	14.0672
12.752	14.4429	14.255	14.5368	15.5701	15.8519	15.8519	15.8519	15.758	15.2883	15.0535	15.0535	15.1004	15.0535	14.5838	14.255	14.302	14.302	14.302	13.6444	12.9869	12.9869	12.9869	12.9869	13.0808	13.2217	13.2687	13.2217	13.2217	13.3626	13.7384	13.7853	13.7853	13.7853	13.7853	13.7853	13.7853	13.7853	13.7853	13.7384	13.4096	13.2687	13.2687	13.2687	13.3157	13.9262	14.302	14.302	14.302	14.302
13.4096	15.2413	15.0535	15.0065	14.8186	14.7717	14.7717	14.7717	14.6777	14.0202	13.7384	13.7384	13.7384	13.7384	13.8793	14.0202	14.0202	14.0202	14.0202	13.6444	13.3157	13.3157	13.3157	13.3157	13.3157	13.3157	13.3157	13.3157	13.3157	13.3626	13.5035	13.5035	13.5035	13.5505	13.4096	12.893	12.752	12.752	12.752	12.752	12.752	12.752	12.752	12.752	12.799	13.2217	13.5035	13.5035	13.5035	13.5035
13.3626	15.2883	15.0535	14.9126	14.349	14.2081	14.2081	14.2081	14.1611	13.6914	13.4566	13.5035	13.5035	13.5035	13.8323	14.0202	14.0202	14.0202	14.0202	13.6914	13.3157	13.3157	13.3157	13.3157	13.3157	13.3157	13.3157	13.3157	13.3157	13.5035	13.9262	14.0202	14.0202	14.0672	13.8323	12.799	12.4702	12.5172	12.5172	12.4702	12.1415	12.0006	12.0006	12.0006	12.0475	12.893	13.5035	13.5035	13.5035	13.5035
13.1278	15.0065	14.7717	14.8656	15.1944	15.2883	15.2883	15.2883	15.1944	14.5838	14.255	14.302	14.302	14.302	14.1141	14.0202	14.0202	14.0202	14.0202	13.4566	12.799	12.799	12.799	12.799	12.6581	12.5172	12.4702	12.4702	12.4233	13.0339	14.5838	14.8656	14.8186	14.8656	14.4899	12.752	12.2354	12.2824	12.2824	12.2354	11.9066	11.7657	11.7657	11.7188	11.8127	13.2217	14.349	14.302	14.302	14.349
12.5172	14.349	14.0672	14.3959	15.5701	15.8989	15.8519	15.8519	15.758	14.7247	14.255	14.302	14.302	14.302	14.0202	13.8323	13.8323	13.8323	13.8323	13.0808	12.2824	12.2824	12.2824	12.2354	12.7051	13.4096	13.5035	13.5035	13.5035	13.5035	13.5975	13.6444	13.6444	13.6444	13.4566	12.752	12.5172	12.5172	12.5172	12.5172	12.5172	12.5172	12.5642	12.5172	12.5642	13.1278	13.5975	13.5975	13.5975	13.5975
11.2021	12.7051	12.5172	12.846	14.2081	14.6308	14.5838	14.5838	14.4899	14.0202	13.7853	13.8323	13.8323	13.7853	13.3626	13.0339	13.0808	13.0808	13.0808	12.7051	12.2824	12.2824	12.2824	12.2354	13.1748	14.7247	14.8656	14.8656	14.9126	14.2081	12.2824	11.9536	12.0006	11.9536	12.0475	12.4702	12.6111	12.5642	12.5642	12.6111	12.893	13.0808	13.0339	13.0339	13.0339	12.7051	12.4702	12.4702	12.4702	12.5172
11.1082	12.6111	12.4233	12.7051	13.8793	14.2081	14.2081	14.2081	14.1141	13.4096	13.0339	13.0808	13.0808	13.0339	12.893	12.752	12.752	12.752	12.752	12.4233	12.0945	12.0945	12.0945	12.0475	12.752	14.0202	14.1141	14.1141	14.1141	13.7853	12.846	12.6581	12.7051	12.7051	12.6111	12.1415	12.0006	12.0475	12.0006	12.0945	12.7051	13.0339	13.0339	13.0339	13.0339	12.752	12.5172	12.5172	12.5172	12.5172
11.8597	13.6444	13.4096	13.6444	14.5838	14.8656	14.8186	14.8656	14.6308	12.9869	12.1884	12.2354	12.2354	12.2824	12.5642	12.752	12.752	12.752	12.752	12.0945	11.296	11.2491	11.296	11.2491	11.7188	12.5172	12.6111	12.5642	12.5172	12.893	13.8793	14.0672	14.0202	14.0672	13.7853	12.5642	12.1884	12.2354	12.1884	12.2824	12.9399	13.3157	13.3157	13.3157	13.2687	12.846	12.5172	12.5172	12.5172	12.5172
12.846	14.9126	14.6777	14.6308	14.349	14.302	14.302	14.302	14.1611	13.1748	12.6581	12.7051	12.7051	12.7051	13.1278	13.4096	13.4096	13.4096	13.4096	12.6111	11.6718	11.6718	11.6718	11.6718	11.7657	11.9536	11.9536	11.9536	11.9536	12.3763	13.6914	13.9262	13.9262	13.9262	13.8323	13.5035	13.4096	13.4096	13.4566	13.4096	13.1748	13.0808	13.0808	13.0808	13.0808	12.5172	12.0945	12.0945	12.0945	12.0945
13.9262	15.9928	15.805	15.5232	14.4899	14.2081	14.2081	14.255	14.2081	14.0672	14.0202	14.0202	14.0202	14.0672	14.2081	14.302	14.302	14.302	14.302	13.6914	12.9869	12.9869	12.9869	13.0339	12.752	12.3763	12.3293	12.3293	12.3293	12.4233	12.752	12.799	12.799	12.799	13.0808	14.255	14.6308	14.5838	14.5838	14.4429	13.2687	12.7051	12.752	12.752	12.7051	11.9066	11.296	11.296	11.296	11.296
14.1611	16.1337	15.8989	15.711	15.0065	14.7717	14.8186	14.8186	14.7247	14.1141	13.8793	13.8793	13.8793	13.8793	14.255	14.4899	14.4429	14.4429	14.4429	13.9262	13.3626	13.3626	13.3626	13.4096	12.752	11.6718	11.5779	11.6248	11.5779	11.7657	12.2354	12.3293	12.3293	12.2824	12.5642	13.8323	14.1611	14.1611	14.1611	14.0672	13.3626	13.0339	13.0339	13.0339	12.9869	11.8127	10.9673	11.0142	11.0142	10.9673
12.799	14.4899	14.302	14.2081	13.8793	13.7853	13.7853	13.7853	13.7384	13.4096	13.2687	13.2687	13.2687	13.3157	14.0672	14.6308	14.5838	14.6308	14.5838	13.5505	12.4233	12.3763	12.3763	12.4233	11.9066	11.1082	11.0142	11.0612	11.0142	11.296	11.9536	12.0475	12.0475	12.0475	12.1884	12.752	12.893	12.893	12.893	12.893	12.9399	12.9869	12.9869	12.9869	12.9869	12.4702	12.0945	12.0945	12.0945	12.0945
11.2491	12.6581	12.5172	12.3763	11.9066	11.7657	11.7657	11.7657	11.9066	12.9399	13.3626	13.3626	13.3626	13.3626	13.7384	14.0202	14.0202	14.0202	14.0202	12.799	11.5309	11.5309	11.5309	11.5309	11.4369	11.2491	11.2491	11.2491	11.2491	11.39	11.7657	11.8597	11.8597	11.8127	11.9066	12.3293	12.4702	12.4702	12.4233	12.5642	13.4566	13.9262	13.8793	13.9262	13.8793	13.6914	13.5975	13.5975	13.5975	13.5975
11.39	12.846	12.6581	12.5642	12.1884	12.0945	12.0945	12.0945	12.1415	12.4702	12.6111	12.6111	12.6111	12.6581	13.4566	14.0202	14.0202	14.0202	14.0202	12.799	11.5309	11.4839	11.5309	11.5309	11.5779	11.7188	11.7657	11.7657	11.7657	11.7188	11.5779	11.5309	11.5309	11.5309	11.7657	12.799	13.0808	13.0808	13.0339	13.1748	14.302	14.8656	14.8186	14.8186	14.7717	13.8323	13.1278	13.1748	13.1748	13.1278
12.2824	14.0202	13.8323	13.7384	13.4566	13.4096	13.4096	13.4096	13.3157	12.5172	12.1415	12.1884	12.1884	12.2354	13.3157	14.0672	14.0672	14.0672	14.0672	12.9399	11.7188	11.6718	11.7188	11.7188	11.8127	12.0006	12.0006	12.0006	12.0006	11.8127	11.343	11.296	11.296	11.2491	11.4369	12.1884	12.4233	12.4233	12.3763	12.5642	13.9262	14.6308	14.5838	14.5838	14.5368	13.2687	12.3293	12.3293	12.3293	12.3293
13.1278	15.0535	14.8656	14.7717	14.302	14.2081	14.2081	14.2081	14.1611	13.5505	13.2687	13.3157	13.3157	13.3157	13.5035	13.6444	13.6444	13.6444	13.6444	13.1278	12.6111	12.6111	12.6111	12.6111	12.7051	12.846	12.846	12.846	12.846	12.6581	12.0945	12.0006	12.0475	12.0475	12.0006	11.7657	11.7188	11.7188	11.6718	11.8597	13.1278	13.7853	13.7384	13.7384	13.6914	12.6581	11.8127	11.8597	11.8597	11.8597
12.5642	14.4429	14.2081	14.302	14.6777	14.7717	14.7717	14.7717	14.7717	14.9126	14.9595	14.9595	14.9595	14.9126	13.9262	13.1748	13.2217	13.2217	13.2217	13.4566	13.6914	13.6914	13.6914	13.6914	13.8323	13.9732	14.0202	14.0202	14.0202	13.8793	13.4566	13.3626	13.3626	13.4096	13.2687	12.6111	12.4233	12.4233	12.4233	12.4233	12.3763	12.3293	12.3293	12.3293	12.3293	11.7657	11.296	11.296	11.296	11.296
11.5779	13.2217	13.0339	13.2687	14.2081	14.4899	14.4899	14.4899	14.4899	14.8186	15.0065	14.9595	14.9595	14.9595	14.349	13.8793	13.9262	13.9262	13.9262	14.1611	14.4429	14.4429	14.4429	14.4429	14.349	14.255	14.2081	14.2081	14.255	13.8323	12.7051	12.4702	12.5172	12.4702	12.5642	12.893	13.0339	13.0339	13.0339	12.9399	12.3293	12.0006	12.0475	12.0475	12.0475	11.7657	11.5779	11.5779	11.5779	11.5779
10.3097	11.6718	11.4839	11.7657	13.0339	13.4096	13.3626	13.3626	13.3626	13.5505	13.6444	13.6444	13.6444	13.6444	14.0672	14.3959	14.3959	14.349	14.349	14.4429	14.4899	14.4899	14.4899	14.4899	14.4899	14.5368	14.5368	14.5368	14.5838	13.8323	11.7188	11.296	11.343	11.296	11.5779	12.799	13.2217	13.1748	13.2217	13.1278	12.3763	12.0006	12.0006	12.0006	12.0475	12.3763	12.7051	12.7051	12.7051	12.7051
9.65217	10.8733	10.6855	11.0612	12.752	13.2687	13.2217	13.2217	13.2217	13.2217	13.2217	13.2217	13.2217	13.2217	13.4566	13.6914	13.6914	13.6914	13.6914	13.5505	13.3626	13.3626	13.3626	13.3626	13.7384	14.4899	14.5368	14.5368	14.5838	13.8323	11.7188	11.343	11.39	11.343	11.7188	13.5035	14.1141	14.0672	14.1141	13.9732	12.9399	12.3763	12.4233	12.4233	12.4233	12.846	13.2217	13.2217	13.2217	13.2217
10.0279	11.343	11.1551	11.5779	13.2217	13.7384	13.6914	13.6914	13.6914	13.7384	13.7384	13.7384	13.7384	13.7384	13.4566	13.2217	13.2217	13.2217	13.2217	13.1278	13.0808	13.0339	13.0339	13.0339	13.5505	14.4429	14.5368	14.5368	14.5838	14.1141	12.752	12.5172	12.5642	12.5172	12.846	14.4899	15.0535	15.0065	15.0065	14.9126	13.7853	13.1748	13.2217	13.2217	13.2217	13.4096	13.5505	13.5505	13.5505	13.5505
10.4976	11.6718	11.4839	11.9536	13.6444	14.1141	14.0672	14.0672	14.0202	13.7853	13.6444	13.6914	13.6914	13.6444	13.5975	13.5505	13.5505	13.5505	13.5505	13.1278	12.7051	12.7051	12.7051	12.6581	13.3626	14.4429	14.5368	14.5368	14.5368	14.349	13.7853	13.6914	13.6914	13.6914	13.8793	14.8186	15.1004	15.0535	15.1004	14.9595	14.1141	13.7384	13.7384	13.7384	13.7384	13.5035	13.3626	13.3626	13.3626	13.3626
10.4976	11.6718	11.5309	11.8597	13.0808	13.4096	13.3626	13.3626	13.3626	13.1278	13.0339	13.0808	13.0808	13.0808	13.2687	13.4096	13.3626	13.4096	13.3626	12.752	12.0475	12.0475	12.0475	12.0006	12.9399	14.4429	14.5368	14.5368	14.5368	14.3959	14.1141	14.0202	14.0672	14.0672	14.0672	14.1611	14.1611	14.1611	14.1611	14.1141	13.8323	13.6914	13.7384	13.7384	13.6914	13.3626	13.0808	13.0808	13.0808	13.0808
10.3097	11.5309	11.39	11.4839	11.8127	11.9066	11.9066	11.9066	12.0006	12.6111	12.846	12.846	12.846	12.846	12.9399	13.0339	13.0339	13.0339	13.0339	12.6111	12.1884	12.1884	12.1884	12.1415	13.0339	14.4429	14.5368	14.5368	14.5368	14.349	13.7853	13.6914	13.7384	13.7384	13.5035	12.6111	12.3763	12.3763	12.3763	12.3763	12.3763	12.3293	12.3293	12.3293	12.3763	12.6111	12.752	12.752	12.7051	12.7051
10.0279	11.2021	11.0612	11.1551	11.4369	11.5309	11.5309	11.5309	11.6248	12.3763	12.752	12.7051	12.7051	12.752	13.1278	13.3626	13.3626	13.3626	13.3626	13.0339	12.6581	12.6581	12.6581	12.6111	13.3626	14.4899	14.5838	14.5838	14.6308	14.1611	13.0339	12.846	12.846	12.893	12.752	12.3293	12.1884	12.1884	12.1884	12.1415	11.6248	11.39	11.4369	11.4369	11.4369	11.6248	11.7657	11.7657	11.7657	11.7188
10.1218	11.343	11.2021	11.2491	11.4369	11.5309	11.5309	11.4839	11.6248	12.3763	12.752	12.7051	12.7051	12.752	13.3157	13.7384	13.6914	13.6914	13.6914	13.5035	13.2217	13.2217	13.2217	13.2217	13.5035	13.8793	13.9262	13.9262	13.9262	13.6914	12.9869	12.846	12.893	12.893	12.846	12.6111	12.5172	12.5172	12.5172	12.5172	12.1884	12.0475	12.0475	12.0475	12.0006	11.39	10.8733	10.9203	10.8733	10.8733
10.5446	11.8597	11.7188	11.6718	11.6718	11.6718	11.6718	11.6718	11.7188	11.8597	11.9066	11.9066	11.9066	11.9066	12.5172	12.9399	12.893	12.893	12.893	12.893	12.9399	12.9399	12.893	12.9399	12.6111	12.1415	12.0945	12.0945	12.0945	12.3293	12.9869	13.0808	13.0808	13.0808	12.9399	12.3763	12.1884	12.1884	12.1884	12.1415	11.9066	11.7657	11.7657	11.7657	11.7657	11.1551	10.6855	10.6855	10.6855	10.6855
10.4976	11.9066	11.7188	11.8127	12.0945	12.1884	12.1884	12.1884	12.1415	11.7188	11.5309	11.5779	11.5779	11.5779	12.1415	12.5172	12.5172	12.5172	12.5172	12.0945	11.6248	11.5779	11.5779	11.6248	11.343	10.9673	10.9203	10.9203	10.8733	11.1551	11.8597	11.9536	11.9536	11.9536	11.9536	11.8597	11.8597	11.8597	11.8597	11.8127	11.0612	10.6855	10.7324	10.6855	10.7324	10.9203	11.0142	11.0142	11.0142	11.0142
10.1688	11.4839	11.343	11.4839	12.1884	12.4233	12.3763	12.3763	12.2824	11.5309	11.2021	11.2021	11.2021	11.2491	12.0006	12.5642	12.5172	12.5172	12.5172	12.0006	11.39	11.39	11.39	11.39	11.1082	10.5446	10.4976	10.5446	10.4976	10.7324	11.2491	11.343	11.343	11.343	11.4839	12.1884	12.4233	12.3763	12.3763	12.2824	11.0612	10.4506	10.4976	10.4976	10.4976	10.9673	11.343	11.343	11.343	11.343
10.9673	12.4702	12.3293	12.2824	12.0006	11.9066	11.9066	11.9066	11.8597	11.1551	10.8264	10.8733	10.8264	10.8733	11.7657	12.4233	12.4233	12.4233	12.4233	11.8127	11.1082	11.0612	11.0612	11.0612	11.0142	10.8264	10.8264	10.8264	10.8264	11.0142	11.5309	11.6718	11.6718	11.6718	11.6718	11.6248	11.6248	11.6248	11.5779	11.6248	11.7188	11.8127	11.8127	11.8127	11.8127	12.0006	12.1415	12.1415	12.1415	12.1884
11.1551	12.799	12.6111	12.4702	11.7188	11.4839	11.4839	11.4839	11.4839	11.6248	11.6718	11.6718	11.6718	11.6718	11.7188	11.7657	11.7657	11.7657	11.7657	11.4369	11.0612	11.0612	11.0612	11.0612	11.2021	11.4839	11.4839	11.4839	11.4839	11.7657	12.5642	12.7051	12.7051	12.7051	12.4702	11.2491	10.8264	10.8733	10.8264	10.9203	11.8127	12.2354	12.2354	12.2354	12.2354	12.3293	12.3763	12.3763	12.3763	12.3763
10.2158	11.6248	11.4369	11.5309	11.9536	12.0945	12.0945	12.0945	12.0475	11.9536	11.8597	11.8597	11.8597	11.8597	11.4839	11.2021	11.2021	11.2021	11.2021	11.2021	11.2021	11.2021	11.2021	11.2021	11.39	11.6718	11.6718	11.6718	11.6718	11.7657	12.0475	12.0945	12.0945	12.0945	12.0475	11.7188	11.5779	11.6248	11.6248	11.5779	11.4839	11.4369	11.4369	11.4369	11.4369	11.8127	12.0475	12.0475	12.0475	12.0475
10.0749	11.2491	11.1082	11.4839	13.0808	13.5505	13.5035	13.5035	13.3626	12.2824	11.8127	11.8127	11.8127	11.8127	11.8127	11.7657	11.7657	11.7657	11.7657	11.5309	11.2491	11.2491	11.2491	11.2021	11.4839	12.0006	12.0475	12.0006	12.0006	12.0475	12.1415	12.1415	12.1415	12.1415	12.1884	12.2824	12.2824	12.2824	12.3293	12.2354	11.4369	11.0612	11.0612	11.0612	11.1082	11.7188	12.1884	12.1884	12.1884	12.1884
10.9203	12.2354	12.0945	12.2824	12.9869	13.1748	13.1748	13.1748	13.0808	12.6581	12.4233	12.4702	12.4702	12.4702	12.3763	12.3763	12.3763	12.3763	12.3763	11.5779	10.7324	10.6855	10.7324	10.6855	11.2491	12.0945	12.1884	12.1415	12.1415	12.2824	12.5642	12.6581	12.6581	12.6581	12.7051	12.9399	12.9869	12.9869	13.0339	12.846	11.6248	11.0142	11.0612	11.0612	11.0612	11.8597	12.4233	12.3763	12.3763	12.3763
12.6111	14.349	14.1611	13.8323	12.5642	12.2354	12.2824	12.2354	12.2824	12.5642	12.7051	12.7051	12.7051	12.7051	12.3293	12.0945	12.0945	12.0945	12.0945	11.6248	11.1551	11.1551	11.1551	11.1082	11.7188	12.7051	12.799	12.799	12.799	12.799	12.846	12.846	12.846	12.846	12.893	12.9869	13.0339	13.0339	13.0339	12.893	11.7188	11.1551	11.1551	11.1551	11.2021	11.6248	11.9536	11.9536	11.9066	11.9066
13.2217	15.1474	15.0065	14.5368	12.7051	12.1884	12.2354	12.2354	12.2354	12.4233	12.5172	12.5172	12.5172	12.5172	12.2354	12.0475	12.0475	12.0475	12.0475	11.8127	11.5309	11.5309	11.5309	11.4839	12.1884	13.3157	13.4096	13.4096	13.4096	13.2687	12.893	12.846	12.846	12.846	12.893	13.1278	13.1748	13.1748	13.2217	13.0808	12.0945	11.6248	11.6248	11.6248	11.6248	11.6248	11.6718	11.6718	11.6718	11.6718
12.2354	13.9732	13.7853	13.4096	11.9536	11.5309	11.5779	11.5779	11.5309	11.2021	11.0142	11.0142	11.0142	11.0612	11.5779	11.9536	11.9536	11.9066	11.9066	11.6248	11.343	11.296	11.296	11.296	11.8597	12.752	12.846	12.799	12.799	12.846	12.9869	13.0339	13.0339	12.9869	13.0339	13.2687	13.3157	13.3157	13.3157	13.2217	12.5172	12.1415	12.1415	12.1415	12.1415	12.1884	12.2354	12.2354	12.2354	12.2354
10.2628	11.5309	11.39	11.39	11.4839	11.5309	11.5309	11.5309	11.4369	10.8264	10.5446	10.5446	10.5446	10.5446	11.1551	11.6248	11.5779	11.5779	11.6248	11.0142	10.4037	10.3567	10.3567	10.3097	10.9673	12.0475	12.1415	12.0945	12.0945	12.0006	11.7188	11.6248	11.6248	11.6248	11.7188	12.1415	12.2824	12.2824	12.2824	12.2824	12.3763	12.4233	12.4233	12.4233	12.4233	12.846	13.1748	13.1278	13.1748	13.1748
10.3567	11.6718	11.4839	11.5309	11.6718	11.6718	11.6718	11.7188	11.6248	10.9673	10.6385	10.6385	10.6385	10.6855	10.9673	11.2021	11.2021	11.2021	11.2021	10.4506	9.6052	9.6052	9.6052	9.55823	10.4037	11.8127	11.9536	11.9536	11.9536	11.9066	11.7657	11.7188	11.7188	11.7657	11.6248	10.9673	10.7794	10.7794	10.7794	10.8264	11.4369	11.7657	11.7188	11.7188	11.7657	12.5642	13.1278	13.1278	13.1278	13.1278
10.0279	11.2491	11.1082	11.2021	11.4839	11.5779	11.5779	11.5779	11.5309	11.296	11.1551	11.1551	11.1551	11.1551	10.4976	10.0279	10.0279	10.0279	10.0279	9.79307	9.55823	9.55823	9.55823	9.51127	10.1688	11.2491	11.343	11.343	11.296	11.5779	12.2824	12.3763	12.3763	12.4233	12.0475	10.2628	9.69914	9.74611	9.74611	9.79307	10.2628	10.4976	10.4976	10.4976	10.5446	10.9203	11.2491	11.2491	11.2491	11.2491
8.85372	9.84004	9.69914	9.74611	9.98094	10.0749	10.0749	10.0279	10.1218	10.9673	11.343	11.296	11.296	11.2491	10.3567	9.65217	9.65217	9.65217	9.65217	9.65217	9.65217	9.65217	9.65217	9.65217	9.93398	10.4506	10.4976	10.4976	10.4506	10.7794	11.7188	11.9066	11.9066	11.9066	11.6248	10.4037	9.98094	9.98094	9.98094	10.0279	10.0279	10.0749	10.0749	10.0749	10.0279	9.84004	9.69914	9.69914	9.69914	9.65217
8.57191	9.51127	9.37036	9.41733	9.65217	9.69914	9.69914	9.69914	9.74611	10.2158	10.4037	10.4037	10.4037	10.3567	10.1688	9.98094	9.98094	9.98094	9.98094	9.98094	9.98094	9.98094	9.98094	9.98094	9.98094	10.0279	10.0749	10.0279	10.0279	10.2628	10.9203	11.0612	11.0142	11.0612	10.8733	10.0749	9.79307	9.84004	9.84004	9.84004	9.88701	9.93398	9.93398	9.93398	9.93398	9.65217	9.4643	9.4643	9.4643	9.4643
8.61888	9.55823	9.4643	9.51127	9.6052	9.65217	9.65217	9.65217	9.65217	9.69914	9.74611	9.74611	9.74611	9.74611	9.88701	10.0279	10.0279	10.0279	10.0279	10.1218	10.2628	10.2628	10.2628	10.2628	10.2158	10.0749	10.0279	10.0279	10.0279	10.1218	10.4506	10.4976	10.4976	10.5446	10.3097	9.37036	9.08855	9.08855	9.08855	9.08855	9.22946	9.27643	9.27643	9.27643	9.32339	9.08855	8.90068	8.90068	8.90068	8.90068
9.74611	11.0142	10.9203	10.6385	9.37036	8.99462	8.99462	8.99462	9.04159	9.4643	9.65217	9.65217	9.65217	9.65217	9.93398	10.1218	10.1218	10.1218	10.1218	10.4037	10.7794	10.7794	10.7794	10.7794	10.4506	9.88701	9.79307	9.84004	9.84004	9.79307	9.79307	9.79307	9.79307	9.79307	9.69914	9.37036	9.22946	9.22946	9.27643	9.18249	8.33707	7.91436	7.91436	7.91436	7.96133	7.96133	7.91436	7.91436	7.91436	7.91436
9.98094	11.1082	10.9673	10.9203	10.6855	10.5915	10.5915	10.6385	10.4976	9.37036	8.90068	8.94765	8.90068	8.99462	9.98094	10.6385	10.5915	10.5915	10.5915	10.4037	10.2158	10.2158	10.2158	10.2158	9.84004	9.18249	9.08855	9.13552	9.13552	8.99462	8.71281	8.66584	8.66584	8.61888	8.80675	9.55823	9.79307	9.74611	9.79307	9.6052	8.05526	7.30378	7.35074	7.35074	7.35074	7.30378	7.30378	7.30378	7.30378	7.30378
9.74611	10.8264	10.6855	10.9673	12.0006	12.2824	12.2354	12.2824	12.0945	10.5915	9.93398	9.98094	9.98094	10.0279	10.5915	10.9673	10.9673	10.9673	10.9673	10.8264	10.7324	10.7324	10.7324	10.7324	10.1218	9.08855	8.99462	9.04159	9.04159	8.90068	8.57191	8.47797	8.52494	8.47797	8.57191	8.94765	9.04159	9.04159	9.04159	8.94765	8.19617	7.82042	7.86739	7.86739	7.86739	7.91436	8.00829	8.00829	8.00829	8.00829
9.69914	10.8264	10.6385	11.0612	12.7051	13.1278	13.0808	13.1278	12.893	11.1551	10.3567	10.4037	10.4037	10.4037	10.4506	10.4506	10.4506	10.4506	10.4506	10.7324	11.0142	11.0142	11.0142	11.0612	10.3097	9.13552	9.04159	9.04159	9.04159	8.90068	8.57191	8.52494	8.52494	8.52494	8.52494	8.57191	8.57191	8.57191	8.57191	8.47797	7.86739	7.58558	7.58558	7.58558	7.58558	7.67952	7.72649	7.67952	7.67952	7.67952
8.38404	9.22946	9.08855	9.4643	11.1082	11.5779	11.5309	11.5309	11.39	10.4976	10.0749	10.1218	10.1218	10.0749	9.65217	9.41733	9.41733	9.41733	9.41733	9.27643	9.13552	9.13552	9.13552	9.13552	9.08855	9.04159	9.04159	9.04159	9.08855	8.90068	8.52494	8.431	8.431	8.431	8.47797	8.52494	8.52494	8.52494	8.52494	8.47797	7.82042	7.49165	7.53861	7.53861	7.49165	6.8341	6.31745	6.31745	6.31745	6.27048
7.44468	8.05526	7.96133	8.2901	9.6052	9.98094	9.93398	9.93398	9.93398	9.88701	9.84004	9.84004	9.88701	9.79307	8.80675	8.10223	8.1492	8.1492	8.1492	8.05526	7.96133	7.96133	7.96133	7.96133	8.2901	8.80675	8.85372	8.85372	8.85372	8.66584	8.19617	8.10223	8.10223	8.10223	8.1492	8.33707	8.38404	8.38404	8.38404	8.2901	7.77345	7.53861	7.53861	7.53861	7.53861	6.975	6.55229	6.55229	6.55229	6.55229
6.69319	7.1159	7.06894	7.30378	8.2901	8.57191	8.52494	8.52494	8.57191	8.90068	9.08855	9.04159	9.08855	9.04159	8.05526	7.39771	7.39771	7.44468	7.39771	7.25681	7.06894	7.06894	7.06894	7.02197	7.44468	8.19617	8.24313	8.24313	8.24313	8.19617	8.00829	7.96133	7.96133	7.96133	7.91436	7.63255	7.53861	7.53861	7.53861	7.53861	7.53861	7.53861	7.53861	7.53861	7.53861	7.25681	7.02197	7.02197	7.02197	7.02197
6.36442	6.69319	6.64623	6.78713	7.25681	7.39771	7.39771	7.35074	7.44468	8.1492	8.52494	8.47797	8.47797	8.431	7.39771	6.64623	6.64623	6.64623	6.64623	6.64623	6.64623	6.64623	6.64623	6.64623	7.20984	8.24313	8.33707	8.33707	8.33707	8.19617	7.82042	7.72649	7.72649	7.77345	7.67952	7.20984	7.06894	7.1159	7.06894	7.1159	7.35074	7.44468	7.44468	7.44468	7.44468	7.25681	7.1159	7.1159	7.1159	7.1159
6.64623	7.02197	7.02197	6.92803	6.45835	6.31745	6.36442	6.31745	6.45835	7.58558	8.10223	8.10223	8.10223	8.05526	7.16287	6.50532	6.50532	6.50532	6.50532	6.78713	7.06894	7.06894	7.06894	7.06894	7.20984	7.49165	7.49165	7.49165	7.44468	7.67952	8.2901	8.431	8.431	8.431	8.24313	7.39771	7.1159	7.16287	7.16287	7.16287	7.20984	7.25681	7.25681	7.25681	7.25681	7.44468	7.63255	7.63255	7.63255	7.63255
6.69319	7.1159	7.06894	7.02197	6.92803	6.92803	6.92803	6.92803	7.02197	7.77345	8.1492	8.1492	8.1492	8.10223	7.30378	6.64623	6.64623	6.64623	6.64623	7.06894	7.53861	7.58558	7.58558	7.58558	7.25681	6.69319	6.59926	6.64623	6.59926	7.02197	8.24313	8.47797	8.47797	8.47797	8.33707	7.63255	7.39771	7.44468	7.44468	7.44468	7.82042	8.00829	8.00829	8.00829	8.00829	8.2901	8.57191	8.57191	8.57191	8.57191
6.78713	7.25681	7.20984	7.16287	7.1159	7.06894	7.06894	7.06894	7.16287	8.00829	8.431	8.431	8.431	8.38404	7.96133	7.58558	7.58558	7.63255	7.63255	7.77345	8.00829	8.00829	8.00829	8.00829	7.58558	6.74016	6.64623	6.69319	6.64623	6.975	7.91436	8.1492	8.10223	8.10223	7.96133	7.20984	6.92803	6.975	6.92803	7.06894	7.96133	8.47797	8.47797	8.47797	8.47797	8.99462	9.4643	9.4643	9.4643	9.4643
7.39771	8.05526	8.00829	7.86739	7.30378	7.1159	7.1159	7.1159	7.16287	7.77345	8.05526	8.05526	8.05526	8.05526	8.52494	8.85372	8.85372	8.85372	8.85372	8.52494	8.10223	8.05526	8.05526	8.10223	7.86739	7.49165	7.49165	7.49165	7.49165	7.63255	8.00829	8.10223	8.10223	8.10223	7.86739	6.69319	6.27048	6.31745	6.27048	6.41139	7.96133	8.80675	8.75978	8.75978	8.75978	9.13552	9.4643	9.4643	9.4643	9.4643
7.91436	8.61888	8.52494	8.38404	7.72649	7.53861	7.53861	7.53861	7.53861	7.53861	7.53861	7.53861	7.53861	7.58558	8.431	9.08855	9.08855	9.08855	9.08855	8.57191	8.00829	7.96133	8.00829	8.00829	8.00829	8.05526	8.05526	8.05526	8.05526	8.19617	8.52494	8.61888	8.57191	8.61888	8.38404	7.20984	6.88106	6.88106	6.88106	7.1159	8.99462	9.98094	9.93398	9.93398	9.88701	9.08855	8.52494	8.52494	8.52494	8.52494
8.33707	9.13552	9.04159	8.85372	8.10223	7.91436	7.91436	7.91436	7.86739	7.30378	7.06894	7.1159	7.06894	7.16287	8.24313	8.99462	8.99462	8.99462	8.99462	8.2901	7.58558	7.58558	7.58558	7.58558	7.91436	8.431	8.47797	8.47797	8.431	8.71281	9.32339	9.41733	9.41733	9.4643	9.13552	7.63255	7.16287	7.20984	7.16287	7.44468	9.55823	10.5915	10.4976	10.5446	10.4506	8.90068	7.72649	7.77345	7.77345	7.77345
8.71281	9.6052	9.51127	9.22946	7.91436	7.58558	7.58558	7.63255	7.58558	7.35074	7.20984	7.25681	7.20984	7.25681	8.10223	8.66584	8.66584	8.66584	8.66584	8.19617	7.67952	7.67952	7.67952	7.67952	8.00829	8.57191	8.61888	8.57191	8.57191	8.80675	9.41733	9.51127	9.51127	9.55823	9.27643	8.2901	7.96133	7.96133	7.96133	8.1492	9.69914	10.4976	10.4506	10.4506	10.4037	9.32339	8.52494	8.52494	8.57191	8.57191
8.71281	9.6052	9.55823	9.22946	7.96133	7.58558	7.63255	7.63255	7.67952	8.1492	8.38404	8.38404	8.38404	8.38404	8.75978	9.04159	9.04159	9.04159	9.04159	8.99462	8.94765	8.94765	8.94765	8.94765	8.99462	9.04159	9.04159	9.04159	9.04159	9.04159	9.08855	9.13552	9.13552	9.13552	8.99462	8.57191	8.38404	8.431	8.38404	8.47797	9.22946	9.6052	9.55823	9.55823	9.6052	9.69914	9.74611	9.74611	9.74611	9.74611
8.38404	9.22946	9.13552	8.99462	8.47797	8.33707	8.38404	8.33707	8.431	8.90068	9.08855	9.08855	9.08855	9.08855	9.27643	9.37036	9.37036	9.37036	9.37036	9.6052	9.88701	9.88701	9.88701	9.93398	9.74611	9.51127	9.51127	9.51127	9.51127	9.41733	9.13552	9.08855	9.08855	9.08855	8.94765	8.33707	8.10223	8.1492	8.1492	8.1492	8.431	8.52494	8.52494	8.52494	8.57191	9.27643	9.79307	9.79307	9.79307	9.79307
8.2901	9.13552	9.04159	8.99462	8.66584	8.57191	8.57191	8.57191	8.66584	9.6052	10.0279	10.0279	10.0279	9.98094	9.27643	8.71281	8.75978	8.75978	8.75978	9.37036	10.0279	10.0749	10.0279	10.0749	9.88701	9.6052	9.55823	9.6052	9.6052	9.6052	9.6052	9.6052	9.6052	9.6052	9.37036	8.2901	7.96133	7.96133	7.96133	7.96133	7.82042	7.77345	7.77345	7.77345	7.82042	9.13552	10.2158	10.1688	10.1688	10.2158
8.24313	9.08855	8.99462	8.99462	9.04159	9.04159	9.04159	9.04159	9.18249	10.3567	10.9203	10.8733	10.8733	10.8264	9.74611	8.94765	8.99462	8.99462	8.99462	9.4643	10.0279	10.0279	10.0279	10.0279	9.84004	9.4643	9.4643	9.4643	9.41733	9.65217	10.2158	10.3097	10.3097	10.3567	9.98094	8.19617	7.63255	7.67952	7.67952	7.72649	8.1492	8.38404	8.33707	8.33707	8.33707	8.57191	8.75978	8.75978	8.75978	8.75978
7.91436	8.66584	8.57191	8.75978	9.6052	9.88701	9.88701	9.84004	9.93398	10.3567	10.5446	10.5446	10.5446	10.4976	9.93398	9.4643	9.51127	9.51127	9.51127	9.69914	9.98094	9.98094	9.98094	10.0279	9.55823	8.75978	8.66584	8.71281	8.66584	8.90068	9.55823	9.69914	9.65217	9.69914	9.41733	8.24313	7.86739	7.91436	7.86739	7.91436	8.33707	8.57191	8.57191	8.57191	8.52494	8.10223	7.77345	7.77345	7.77345	7.77345
7.96133	8.75978	8.66584	8.90068	9.79307	10.0749	10.0749	10.0749	10.0279	9.84004	9.69914	9.69914	9.74611	9.69914	9.55823	9.41733	9.41733	9.41733	9.41733	9.55823	9.65217	9.65217	9.65217	9.69914	9.27643	8.52494	8.431	8.431	8.431	8.47797	8.61888	8.66584	8.66584	8.66584	8.52494	7.91436	7.67952	7.72649	7.72649	7.77345	8.24313	8.47797	8.47797	8.47797	8.47797	8.38404	8.2901	8.2901	8.2901	8.33707
9.18249	10.3567	10.2158	10.1688	9.98094	9.88701	9.88701	9.88701	9.88701	9.6052	9.51127	9.51127	9.51127	9.4643	8.80675	8.33707	8.33707	8.33707	8.33707	8.80675	9.41733	9.41733	9.41733	9.41733	8.99462	8.24313	8.19617	8.19617	8.19617	8.19617	8.19617	8.19617	8.19617	8.1492	8.19617	8.38404	8.431	8.431	8.431	8.431	8.19617	8.05526	8.05526	8.05526	8.10223	8.10223	8.10223	8.10223	8.10223	8.1492
9.69914	11.0142	10.9203	10.5915	9.22946	8.75978	8.80675	8.80675	8.80675	8.99462	9.04159	9.04159	9.04159	9.04159	8.47797	8.05526	8.05526	8.05526	8.05526	8.19617	8.33707	8.33707	8.33707	8.33707	8.33707	8.38404	8.38404	8.38404	8.38404	8.38404	8.38404	8.33707	8.33707	8.33707	8.47797	9.08855	9.32339	9.32339	9.32339	9.22946	8.19617	7.63255	7.67952	7.67952	7.67952	7.63255	7.58558	7.58558	7.58558	7.58558
8.99462	10.0749	9.98094	9.74611	8.75978	8.47797	8.47797	8.52494	8.47797	8.33707	8.24313	8.24313	8.24313	8.24313	8.33707	8.431	8.431	8.431	8.431	8.24313	8.00829	8.00829	8.00829	8.00829	8.05526	8.10223	8.10223	8.10223	8.10223	8.00829	7.72649	7.67952	7.67952	7.63255	7.77345	8.47797	8.66584	8.66584	8.66584	8.61888	8.19617	8.00829	8.00829	8.00829	8.00829	7.53861	7.16287	7.16287	7.16287	7.20984
9.32339	10.3097	10.2628	9.93398	8.80675	8.47797	8.47797	8.47797	8.431	8.10223	7.96133	7.96133	7.96133	7.96133	8.2901	8.52494	8.47797	8.47797	8.47797	8.2901	8.05526	8.05526	8.05526	8.05526	7.86739	7.58558	7.53861	7.53861	7.58558	7.35074	6.88106	6.78713	6.78713	6.74016	6.88106	7.49165	7.67952	7.67952	7.67952	7.72649	8.1492	8.33707	8.33707	8.33707	8.2901	7.82042	7.44468	7.49165	7.49165	7.49165
8.57191	9.37036	9.32339	9.08855	8.33707	8.1492	8.1492	8.1492	8.10223	7.53861	7.25681	7.30378	7.25681	7.30378	7.82042	8.19617	8.19617	8.19617	8.19617	8.10223	8.00829	8.00829	8.00829	8.05526	7.53861	6.74016	6.69319	6.69319	6.69319	6.74016	6.88106	6.92803	6.88106	6.88106	6.92803	7.06894	7.1159	7.1159	7.1159	7.1159	7.30378	7.35074	7.35074	7.35074	7.39771	7.72649	7.96133	7.96133	7.96133	7.96133
7.35074	7.91436	7.82042	7.86739	7.96133	8.00829	8.00829	8.00829	7.96133	7.67952	7.49165	7.53861	7.53861	7.53861	8.05526	8.431	8.431	8.431	8.431	8.05526	7.63255	7.63255	7.63255	7.63255	7.1159	6.27048	6.17655	6.22351	6.17655	6.31745	6.59926	6.69319	6.69319	6.64623	6.69319	6.69319	6.69319	6.69319	6.69319	6.69319	6.92803	7.02197	7.02197	7.02197	7.02197	7.63255	8.10223	8.10223	8.10223	8.10223
7.06894	7.53861	7.49165	7.53861	7.63255	7.63255	7.63255	7.63255	7.72649	8.431	8.80675	8.75978	8.75978	8.75978	8.61888	8.52494	8.52494	8.52494	8.57191	7.86739	7.1159	7.06894	7.06894	7.06894	6.975	6.8341	6.78713	6.78713	6.8341	6.74016	6.59926	6.55229	6.55229	6.55229	6.59926	6.8341	6.92803	6.92803	6.92803	6.92803	7.1159	7.20984	7.20984	7.16287	7.20984	7.91436	8.52494	8.47797	8.52494	8.52494
7.1159	7.63255	7.58558	7.58558	7.58558	7.53861	7.58558	7.53861	7.72649	8.94765	9.55823	9.51127	9.51127	9.51127	8.90068	8.47797	8.47797	8.47797	8.47797	7.44468	6.27048	6.27048	6.27048	6.27048	6.41139	6.64623	6.69319	6.69319	6.64623	6.74016	6.92803	6.975	6.975	6.975	6.92803	6.74016	6.64623	6.69319	6.64623	6.74016	7.67952	8.19617	8.1492	8.1492	8.1492	8.80675	9.32339	9.27643	9.27643	9.32339
7.67952	8.38404	8.2901	8.24313	7.96133	7.86739	7.91436	7.86739	8.05526	9.32339	9.98094	9.93398	9.93398	9.88701	8.94765	8.24313	8.24313	8.24313	8.24313	7.44468	6.50532	6.50532	6.50532	6.50532	6.55229	6.59926	6.59926	6.59926	6.59926	6.78713	7.35074	7.44468	7.44468	7.44468	7.35074	6.74016	6.55229	6.55229	6.55229	6.64623	7.35074	7.72649	7.72649	7.67952	7.72649	8.2901	8.66584	8.66584	8.66584	8.71281
7.86739	8.61888	8.57191	8.431	7.86739	7.72649	7.72649	7.67952	7.86739	9.37036	10.0749	10.0279	10.0279	9.98094	9.51127	9.13552	9.18249	9.18249	9.18249	8.47797	7.67952	7.67952	7.67952	7.67952	7.53861	7.30378	7.30378	7.30378	7.30378	7.35074	7.49165	7.53861	7.53861	7.53861	7.44468	7.06894	6.92803	6.92803	6.92803	6.92803	6.8341	6.78713	6.78713	6.78713	6.8341	6.92803	7.02197	7.02197	7.02197	7.02197
7.82042	8.61888	8.52494	8.47797	8.33707	8.2901	8.2901	8.2901	8.38404	9.22946	9.65217	9.6052	9.6052	9.6052	9.32339	9.13552	9.13552	9.13552	9.13552	8.47797	7.67952	7.67952	7.67952	7.67952	7.49165	7.16287	7.1159	7.16287	7.1159	7.16287	7.20984	7.20984	7.16287	7.20984	7.16287	7.1159	7.1159	7.1159	7.1159	7.1159	7.25681	7.35074	7.35074	7.35074	7.30378	7.06894	6.88106	6.88106	6.88106	6.88106
7.82042	8.61888	8.52494	8.52494	8.47797	8.47797	8.47797	8.47797	8.52494	8.66584	8.75978	8.75978	8.75978	8.71281	8.24313	7.91436	7.91436	7.91436	7.91436	7.58558	7.20984	7.20984	7.20984	7.20984	6.88106	6.31745	6.27048	6.27048	6.22351	6.45835	6.975	7.06894	7.06894	7.06894	7.1159	7.35074	7.44468	7.44468	7.44468	7.49165	8.00829	8.2901	8.2901	8.2901	8.24313	7.39771	6.64623	6.64623	6.64623	6.64623
7.86739	8.66584	8.57191	8.47797	8.00829	7.82042	7.86739	7.82042	7.86739	8.05526	8.1492	8.10223	8.10223	8.10223	7.77345	7.49165	7.49165	7.49165	7.49165	7.44468	7.39771	7.39771	7.39771	7.44468	6.975	6.12958	6.03564	6.08261	6.03564	6.27048	6.92803	7.06894	7.06894	7.06894	7.16287	7.72649	7.91436	7.91436	7.91436	7.91436	8.1492	8.24313	8.24313	8.24313	8.24313	7.1159	6.17655	6.17655	6.17655	6.17655
8.38404	9.37036	9.27643	9.13552	8.431	8.1492	8.19617	8.19617	8.1492	7.82042	7.63255	7.63255	7.63255	7.63255	7.63255	7.58558	7.58558	7.58558	7.58558	7.58558	7.58558	7.58558	7.58558	7.58558	7.30378	6.8341	6.78713	6.8341	6.8341	6.88106	7.02197	7.06894	7.06894	7.06894	7.1159	7.53861	7.67952	7.67952	7.67952	7.72649	8.38404	8.75978	8.75978	8.75978	8.71281	7.67952	6.8341	6.8341	6.8341	6.8341
8.71281	9.65217	9.6052	9.32339	8.1492	7.82042	7.86739	7.86739	7.82042	7.63255	7.53861	7.53861	7.53861	7.53861	7.96133	8.24313	8.24313	8.24313	8.24313	8.10223	7.96133	7.96133	7.96133	7.96133	7.82042	7.53861	7.53861	7.53861	7.53861	7.44468	7.1159	7.06894	7.06894	7.06894	7.16287	7.44468	7.53861	7.53861	7.49165	7.58558	8.00829	8.2901	8.24313	8.24313	8.2901	8.19617	8.10223	8.10223	8.10223	8.10223
8.1492	8.90068	8.80675	8.66584	8.05526	7.86739	7.91436	7.91436	7.91436	7.91436	7.91436	7.91436	7.91436	7.96133	8.10223	8.24313	8.24313	8.24313	8.24313	8.2901	8.38404	8.38404	8.38404	8.38404	8.61888	8.99462	9.04159	9.04159	9.08855	8.66584	7.58558	7.39771	7.39771	7.39771	7.44468	7.53861	7.53861	7.53861	7.53861	7.53861	7.1159	6.92803	6.975	6.92803	6.975	7.49165	7.82042	7.82042	7.82042	7.82042
7.30378	7.86739	7.77345	7.91436	8.2901	8.431	8.38404	8.38404	8.38404	8.431	8.431	8.431	8.431	8.431	8.431	8.38404	8.38404	8.431	8.431	8.1492	7.82042	7.82042	7.82042	7.77345	8.52494	9.84004	9.98094	9.98094	10.0279	9.41733	7.82042	7.49165	7.53861	7.53861	7.58558	7.86739	7.96133	7.91436	7.96133	7.91436	7.49165	7.30378	7.30378	7.30378	7.25681	7.02197	6.78713	6.78713	6.78713	6.78713
7.06894	7.58558	7.49165	7.67952	8.33707	8.57191	8.52494	8.52494	8.52494	8.52494	8.52494	8.52494	8.47797	8.52494	8.94765	9.27643	9.22946	9.27643	9.27643	8.2901	7.20984	7.20984	7.20984	7.16287	8.1492	9.88701	10.0279	9.98094	10.0279	9.4643	7.82042	7.53861	7.53861	7.53861	7.67952	8.19617	8.38404	8.38404	8.38404	8.38404	8.52494	8.61888	8.61888	8.61888	8.57191	7.39771	6.50532	6.55229	6.55229	6.50532
7.06894	7.58558	7.53861	7.67952	8.33707	8.52494	8.52494	8.52494	8.47797	8.00829	7.82042	7.82042	7.82042	7.86739	8.61888	9.22946	9.22946	9.22946	9.22946	8.52494	7.72649	7.72649	7.72649	7.72649	8.1492	8.90068	8.94765	8.94765	8.94765	8.71281	8.00829	7.86739	7.91436	7.91436	7.91436	7.86739	7.82042	7.82042	7.82042	7.82042	7.91436	7.96133	7.96133	7.96133	7.96133	7.39771	6.88106	6.92803	6.92803	6.88106
7.02197	7.58558	7.49165	7.58558	8.05526	8.19617	8.19617	8.19617	8.1492	7.72649	7.53861	7.53861	7.53861	7.58558	8.19617	8.66584	8.66584	8.66584	8.66584	8.24313	7.72649	7.72649	7.72649	7.72649	7.72649	7.77345	7.77345	7.77345	7.77345	7.86739	8.05526	8.10223	8.10223	8.10223	7.96133	7.35074	7.16287	7.16287	7.16287	7.16287	6.92803	6.78713	6.78713	6.78713	6.8341	6.975	7.06894	7.06894	7.06894	7.06894
6.27048	6.55229	6.50532	6.64623	7.20984	7.39771	7.35074	7.35074	7.39771	7.96133	8.24313	8.19617	8.19617	8.19617	8.19617	8.19617	8.19617	8.19617	8.19617	8.05526	7.86739	7.86739	7.86739	7.91436	7.63255	7.20984	7.16287	7.16287	7.16287	7.35074	7.91436	8.00829	8.00829	8.00829	7.82042	6.975	6.69319	6.69319	6.69319	6.69319	6.59926	6.55229	6.55229	6.55229	6.55229	6.8341	7.06894	7.06894	7.06894	7.06894
6.41139	6.74016	6.69319	6.78713	6.975	7.06894	7.06894	7.06894	7.16287	7.86739	8.24313	8.24313	8.24313	8.24313	8.52494	8.71281	8.71281	8.71281	8.71281	8.431	8.05526	8.05526	8.05526	8.05526	7.72649	7.16287	7.06894	7.1159	7.1159	7.02197	6.74016	6.69319	6.69319	6.69319	6.64623	6.55229	6.55229	6.55229	6.55229	6.55229	6.78713	6.92803	6.92803	6.92803	6.92803	7.39771	7.77345	7.77345	7.77345	7.77345
7.72649	8.47797	8.38404	8.2901	7.86739	7.72649	7.72649	7.72649	7.77345	8.19617	8.38404	8.38404	8.33707	8.38404	8.94765	9.41733	9.41733	9.41733	9.41733	8.52494	7.44468	7.39771	7.39771	7.39771	7.63255	8.00829	8.05526	8.05526	8.10223	7.67952	6.55229	6.31745	6.36442	6.36442	6.36442	6.50532	6.55229	6.55229	6.55229	6.59926	7.1159	7.44468	7.39771	7.39771	7.39771	8.1492	8.75978	8.75978	8.75978	8.75978
8.00829	8.85372	8.75978	8.66584	8.431	8.38404	8.38404	8.38404	8.38404	8.47797	8.52494	8.52494	8.52494	8.52494	8.71281	8.90068	8.90068	8.90068	8.90068	8.19617	7.35074	7.35074	7.35074	7.35074	7.72649	8.47797	8.57191	8.52494	8.57191	8.38404	7.96133	7.86739	7.86739	7.91436	7.77345	7.1159	6.88106	6.88106	6.88106	6.975	7.58558	7.96133	7.91436	7.91436	7.91436	8.52494	9.08855	9.04159	9.04159	9.04159
7.30378	7.96133	7.86739	7.86739	7.91436	7.91436	7.91436	7.86739	7.91436	8.33707	8.52494	8.52494	8.52494	8.52494	8.52494	8.52494	8.52494	8.52494	8.52494	8.10223	7.53861	7.53861	7.53861	7.53861	7.63255	7.86739	7.86739	7.86739	7.82042	8.10223	8.75978	8.90068	8.90068	8.94765	8.71281	7.49165	7.02197	7.06894	7.06894	7.16287	8.19617	8.75978	8.75978	8.75978	8.71281	8.52494	8.38404	8.38404	8.38404	8.33707
7.77345	8.57191	8.47797	8.38404	7.96133	7.82042	7.86739	7.86739	7.91436	8.2901	8.52494	8.52494	8.52494	8.52494	8.90068	9.18249	9.18249	9.18249	9.22946	8.47797	7.58558	7.53861	7.53861	7.53861	7.53861	7.49165	7.49165	7.49165	7.49165	7.77345	8.57191	8.75978	8.71281	8.75978	8.47797	7.16287	6.69319	6.69319	6.69319	6.8341	8.2901	9.08855	9.04159	9.04159	9.04159	8.1492	7.39771	7.39771	7.39771	7.35074
8.38404	9.18249	9.08855	8.99462	8.47797	8.33707	8.38404	8.38404	8.2901	7.82042	7.53861	7.58558	7.53861	7.63255	8.94765	9.88701	9.88701	9.88701	9.88701	8.94765	7.86739	7.86739	7.86739	7.86739	7.77345	7.53861	7.53861	7.53861	7.53861	7.77345	8.38404	8.52494	8.52494	8.52494	8.1492	6.41139	5.84777	5.89474	5.89474	6.08261	7.86739	8.75978	8.71281	8.71281	8.71281	8.10223	7.67952	7.67952	7.67952	7.67952
8.33707	9.13552	9.04159	8.94765	8.61888	8.52494	8.52494	8.57191	8.38404	7.20984	6.64623	6.69319	6.69319	6.78713	8.52494	9.79307	9.74611	9.74611	9.74611	8.80675	7.77345	7.72649	7.72649	7.77345	7.67952	7.53861	7.53861	7.53861	7.53861	7.63255	7.86739	7.91436	7.91436	7.91436	7.67952	6.50532	6.12958	6.17655	6.12958	6.36442	8.05526	8.90068	8.85372	8.85372	8.85372	8.57191	8.38404	8.38404	8.38404	8.33707
7.82042	8.52494	8.431	8.431	8.52494	8.52494	8.52494	8.52494	8.38404	7.35074	6.8341	6.88106	6.88106	6.92803	8.47797	9.55823	9.55823	9.55823	9.55823	8.90068	8.1492	8.1492	8.1492	8.1492	7.82042	7.30378	7.20984	7.25681	7.20984	7.39771	7.77345	7.86739	7.82042	7.86739	7.77345	7.35074	7.20984	7.20984	7.20984	7.30378	8.24313	8.75978	8.71281	8.71281	8.71281	8.61888	8.52494	8.52494	8.52494	8.52494
6.975	7.49165	7.39771	7.58558	8.33707	8.52494	8.52494	8.52494	8.47797	8.1492	7.96133	8.00829	8.00829	8.00829	8.38404	8.66584	8.66584	8.61888	8.61888	8.47797	8.24313	8.24313	8.24313	8.2901	7.96133	7.39771	7.35074	7.35074	7.35074	7.58558	8.24313	8.38404	8.33707	8.33707	8.431	8.94765	9.13552	9.13552	9.13552	9.08855	8.47797	8.19617	8.19617	8.19617	8.24313	8.57191	8.85372	8.85372	8.85372	8.85372
7.16287	7.67952	7.63255	7.72649	8.1492	8.24313	8.24313	8.24313	8.24313	8.47797	8.57191	8.57191	8.57191	8.52494	8.05526	7.67952	7.67952	7.67952	7.67952	8.00829	8.33707	8.33707	8.33707	8.33707	8.2901	8.1492	8.1492	8.1492	8.19617	8.10223	7.96133	7.91436	7.91436	7.91436	8.1492	9.41733	9.84004	9.79307	9.79307	9.69914	8.57191	8.00829	8.05526	8.05526	8.05526	8.61888	9.04159	9.04159	9.04159	9.04159
7.72649	8.431	8.38404	8.2901	8.10223	8.05526	8.05526	8.05526	8.05526	8.38404	8.52494	8.52494	8.52494	8.52494	8.1492	7.82042	7.82042	7.82042	7.82042	8.00829	8.24313	8.24313	8.24313	8.24313	8.33707	8.52494	8.57191	8.57191	8.57191	8.33707	7.63255	7.49165	7.49165	7.49165	7.63255	8.38404	8.66584	8.61888	8.61888	8.57191	8.24313	8.05526	8.05526	8.05526	8.05526	8.94765	9.65217	9.65217	9.65217	9.6052
7.63255	8.33707	8.24313	8.2901	8.57191	8.66584	8.66584	8.66584	8.61888	8.38404	8.24313	8.24313	8.24313	8.24313	8.47797	8.66584	8.61888	8.66584	8.66584	8.38404	8.05526	8.05526	8.05526	8.05526	8.19617	8.47797	8.52494	8.52494	8.52494	8.38404	7.91436	7.82042	7.82042	7.82042	7.91436	8.19617	8.2901	8.2901	8.2901	8.33707	8.52494	8.66584	8.66584	8.66584	8.66584	9.6052	10.3567	10.3567	10.3567	10.3567
7.63255	8.38404	8.2901	8.38404	8.66584	8.75978	8.75978	8.75978	8.71281	8.05526	7.72649	7.72649	7.72649	7.77345	8.66584	9.37036	9.37036	9.37036	9.37036	9.18249	8.94765	8.94765	8.94765	8.94765	8.61888	8.00829	7.91436	7.91436	7.91436	8.10223	8.57191	8.66584	8.61888	8.61888	8.66584	8.80675	8.85372	8.85372	8.85372	8.85372	8.99462	9.08855	9.04159	9.04159	9.08855	9.88701	10.5915	10.5446	10.5446	10.5446
8.05526	8.94765	8.85372	8.75978	8.38404	8.24313	8.24313	8.24313	8.19617	7.96133	7.82042	7.82042	7.82042	7.86739	8.99462	9.84004	9.84004	9.84004	9.84004	9.74611	9.6052	9.6052	9.6052	9.6052	8.90068	7.63255	7.49165	7.49165	7.49165	7.96133	9.37036	9.65217	9.65217	9.65217	9.55823	9.18249	9.04159	9.04159	9.04159	9.08855	9.41733	9.65217	9.65217	9.65217	9.6052	10.1218	10.5446	10.5446	10.5446	10.5446
8.19617	9.13552	9.08855	8.80675	7.53861	7.16287	7.16287	7.16287	7.20984	7.77345	8.05526	8.05526	8.05526	8.10223	9.18249	10.0279	10.0279	10.0279	10.0279	9.93398	9.84004	9.79307	9.84004	9.84004	9.08855	7.67952	7.49165	7.53861	7.49165	8.10223	9.98094	10.4037	10.3567	10.3567	10.3097	9.98094	9.88701	9.88701	9.88701	9.93398	10.4037	10.6855	10.6855	10.6855	10.6385	10.4037	10.2628	10.2628	10.2628	10.2158
8.19617	9.13552	9.08855	8.75978	7.25681	6.74016	6.78713	6.78713	6.92803	8.05526	8.61888	8.61888	8.61888	8.66584	9.74611	10.5915	10.5915	10.5915	10.5915	10.7324	10.8733	10.8733	10.8733	10.9673	9.93398	8.00829	7.82042	7.82042	7.77345	8.33707	9.93398	10.3097	10.2628	10.2628	10.3567	10.9673	11.1551	11.1551	11.1551	11.1551	11.296	11.39	11.39	11.39	11.343	10.6385	10.0279	10.0279	10.0279	9.98094
8.52494	9.41733	9.37036	9.13552	8.1492	7.86739	7.86739	7.86739	8.00829	9.32339	9.93398	9.88701	9.88701	9.98094	11.2491	12.1884	12.1884	12.1884	12.1884	12.1415	12.1415	12.1415	12.1415	12.1884	10.9673	8.80675	8.57191	8.61888	8.61888	8.90068	9.84004	10.0279	10.0279	9.98094	10.2158	11.2491	11.5779	11.5779	11.5779	11.5309	11.1551	10.9673	10.9673	10.9673	10.9673	10.4506	10.0279	10.0279	10.0279	10.0279
8.52494	9.37036	9.27643	9.22946	8.90068	8.80675	8.85372	8.80675	8.99462	10.4976	11.1551	11.1082	11.1082	11.2021	12.2824	13.1278	13.0808	13.0808	13.0808	12.7051	12.2824	12.2824	12.2824	12.3293	11.2491	9.4643	9.32339	9.32339	9.32339	9.55823	10.1688	10.3097	10.3097	10.3097	10.4037	10.8264	10.9673	10.9673	10.9673	10.9203	10.4506	10.2158	10.2158	10.2158	10.2158	9.98094	9.79307	9.79307	9.79307	9.74611
8.2901	9.08855	8.99462	9.04159	9.27643	9.32339	9.32339	9.32339	9.51127	11.1082	11.9066	11.8597	11.8127	11.8597	12.3763	12.752	12.752	12.752	12.752	12.2824	11.7657	11.7657	11.7657	11.7657	11.2021	10.1688	10.0749	10.1218	10.0749	10.3097	10.9673	11.1082	11.1082	11.1082	11.0612	10.8264	10.7794	10.7794	10.7794	10.7794	10.8264	10.8264	10.8733	10.8733	10.7794	9.79307	8.99462	8.99462	8.99462	8.94765
8.71281	9.65217	9.55823	9.6052	9.79307	9.84004	9.84004	9.79307	9.98094	11.39	12.0945	12.0475	12.0475	12.0945	12.6581	13.0808	13.0339	13.0808	13.0808	12.4702	11.8127	11.7657	11.8127	11.8127	11.5779	11.1082	11.1082	11.1082	11.1082	11.2021	11.4839	11.5779	11.5779	11.5309	11.5779	11.7657	11.8597	11.8597	11.8597	11.8597	11.8597	11.8597	11.8597	11.8597	11.7657	9.79307	8.19617	8.24313	8.24313	8.19617
9.32339	10.4506	10.3097	10.2628	9.88701	9.79307	9.79307	9.74611	9.98094	11.5779	12.3293	12.2824	12.2824	12.3293	12.893	13.3157	13.3157	13.3157	13.3157	12.7051	12.0475	12.0475	12.0475	12.0475	12.0475	12.0945	12.0945	12.0945	12.0945	11.9066	11.39	11.296	11.296	11.2491	11.5309	12.7051	13.1278	13.0808	13.0808	13.0339	12.5642	12.2824	12.3293	12.3293	12.2354	10.0279	8.24313	8.24313	8.24313	8.24313
9.22946	10.4037	10.2628	10.1688	9.65217	9.51127	9.51127	9.4643	9.74611	11.8127	12.846	12.799	12.799	12.799	12.9399	13.0339	12.9869	12.9869	13.0339	12.799	12.5642	12.5642	12.5642	12.5642	12.4702	12.3293	12.2824	12.2824	12.3293	12.0475	11.2021	11.0612	11.0612	11.0142	11.4369	13.4566	14.1611	14.1141	14.1141	14.0202	13.2217	12.752	12.799	12.799	12.752	10.6855	8.99462	9.04159	9.04159	8.99462
9.6052	10.8733	10.7324	10.7794	10.7794	10.7794	10.7794	10.7794	10.9673	12.5642	13.3626	13.3157	13.3157	13.3157	13.4566	13.5035	13.5035	13.5035	13.5035	13.3157	13.0339	13.0339	13.0339	13.0808	12.6111	11.8597	11.7657	11.7657	11.7657	11.5779	10.9203	10.7794	10.7794	10.7324	11.2021	13.3626	14.1141	14.0672	14.0672	14.0202	13.7384	13.5975	13.5975	13.5975	13.5505	12.0475	10.8264	10.8264	10.8264	10.8264
10.6385	12.2354	12.0475	12.1415	12.7051	12.893	12.846	12.846	12.9399	13.3626	13.5975	13.5975	13.5975	13.5975	13.9732	14.255	14.255	14.255	14.302	13.8323	13.3157	13.2687	13.3157	13.3157	12.7051	11.6248	11.4839	11.5309	11.5309	11.343	10.8733	10.7794	10.7794	10.7324	11.0612	12.752	13.3157	13.2687	13.2687	13.2687	13.2687	13.2217	13.2217	13.2217	13.2687	12.6111	12.0945	12.0945	12.0945	12.0945
11.0142	12.752	12.5172	12.6111	12.9869	13.1278	13.0808	13.0808	13.0808	12.893	12.752	12.752	12.752	12.799	14.0672	15.0065	15.0065	15.0065	15.0065	14.4899	13.8323	13.8323	13.8323	13.8793	13.0808	11.6248	11.4839	11.4839	11.4839	11.5309	11.5309	11.5309	11.5309	11.5309	11.7188	12.5172	12.799	12.752	12.752	12.752	12.9399	13.0339	13.0339	13.0339	12.9869	12.3293	11.8127	11.8127	11.8127	11.7657
10.7794	12.5172	12.3293	12.2354	11.9066	11.7657	11.7657	11.7657	11.8127	12.2824	12.5172	12.5172	12.5172	12.5642	14.4899	16.0398	15.9928	15.9928	16.0398	14.8186	13.3626	13.3157	13.3157	13.3157	12.9869	12.2824	12.2354	12.2354	12.2824	12.1884	12.0945	12.0945	12.0945	12.0945	12.1415	12.6111	12.752	12.752	12.752	12.799	13.4566	13.8323	13.7853	13.8323	13.7853	12.2824	11.0142	11.0142	11.0142	10.9673
10.3567	11.9536	11.8127	11.7188	11.343	11.2491	11.2491	11.2491	11.39	12.5172	13.0808	13.0808	13.0339	13.1278	15.1474	16.8383	16.7913	16.7913	16.8383	14.7247	12.0945	12.0006	12.0475	12.0006	12.6581	13.9262	14.0672	14.0202	14.0672	13.5035	11.8597	11.5309	11.5779	11.5309	11.7188	12.7051	13.0339	13.0339	12.9869	13.0808	13.6914	14.0672	14.0672	14.0672	14.0202	12.5172	11.2021	11.2491	11.2491	11.2021
10.3567	11.9536	11.7657	11.7657	11.5779	11.5309	11.5309	11.5309	11.5779	12.2354	12.5642	12.5642	12.5172	12.6111	14.8656	16.6504	16.6034	16.6034	16.6504	14.255	11.343	11.2491	11.296	11.2021	12.4702	14.8186	15.1004	15.0535	15.1004	14.302	11.9536	11.4369	11.4839	11.4839	11.7657	13.2687	13.7853	13.7853	13.7853	13.7384	13.5975	13.5035	13.5035	13.5035	13.5035	12.846	12.2824	12.2824	12.2824	12.2354
10.4037	11.7188	11.5779	11.5779	11.7188	11.7657	11.7657	11.7657	11.7657	11.9536	12.0006	12.0006	12.0006	12.0945	14.1141	15.6171	15.5701	15.5701	15.5701	13.5505	11.296	11.2491	11.2491	11.2021	12.5642	14.8656	15.0535	15.0535	15.1004	14.3959	12.5642	12.1884	12.2354	12.2354	12.5172	13.9262	14.3959	14.349	14.349	14.302	13.9262	13.6914	13.7384	13.7384	13.6914	13.1748	12.752	12.752	12.752	12.752
10.4506	11.8597	11.6718	11.8127	12.3293	12.5172	12.5172	12.5172	12.5172	12.6581	12.752	12.752	12.7051	12.799	13.9262	14.8186	14.7717	14.7717	14.7717	13.3626	11.7657	11.7188	11.7657	11.7188	12.7051	14.4429	14.5838	14.5368	14.5838	14.2081	13.1748	12.9869	12.9869	12.9869	13.0339	13.0808	13.1278	13.1278	13.0808	13.2217	14.4429	15.0535	15.0065	15.0535	14.9595	13.8793	13.0339	13.0339	13.0339	13.0339
11.296	12.9399	12.752	12.799	12.9869	13.0808	13.0339	13.0339	13.1278	13.5505	13.7853	13.7853	13.7853	13.7853	14.349	14.7247	14.7247	14.7247	14.7717	13.6914	12.5172	12.4702	12.5172	12.4702	12.9399	13.7384	13.8323	13.7853	13.7853	13.7384	13.5975	13.5505	13.5505	13.5975	13.3157	12.1415	11.7657	11.7657	11.7657	12.0006	14.3959	15.6641	15.5701	15.5701	15.5232	14.1141	12.9869	12.9869	13.0339	12.9869
11.4839	13.2217	13.0339	12.9869	12.846	12.799	12.799	12.752	12.846	13.6444	14.0202	14.0202	14.0202	14.0202	14.5838	15.0065	15.0065	15.0065	15.0065	14.1141	13.0339	13.0339	13.0339	13.0339	13.1278	13.3157	13.3157	13.3157	13.3157	13.4096	13.6914	13.7384	13.7384	13.7853	13.4566	11.9536	11.4369	11.4839	11.4369	11.6718	13.7853	14.9126	14.8186	14.8186	14.8656	14.1141	13.4566	13.5035	13.5035	13.5035
11.8127	13.6444	13.4566	13.3626	13.0339	12.9399	12.9399	12.9399	13.0339	13.8793	14.302	14.255	14.255	14.302	14.8186	15.2413	15.2413	15.2413	15.2413	14.4429	13.5035	13.5035	13.5035	13.5505	13.2217	12.6111	12.5642	12.5642	12.5172	12.9399	14.0672	14.302	14.255	14.302	13.9732	12.5642	12.0945	12.1415	12.1415	12.2824	13.4096	14.0672	14.0202	14.0202	14.0202	13.7853	13.5975	13.5975	13.5975	13.5975
12.4233	14.4899	14.255	14.2081	14.0202	13.9732	13.9732	13.9732	14.0202	14.2081	14.302	14.302	14.302	14.349	15.0065	15.5232	15.5232	15.5232	15.5232	14.4899	13.2217	13.1748	13.1748	13.1748	12.846	12.2824	12.2354	12.2354	12.2354	12.7051	14.0672	14.349	14.302	14.349	14.255	14.0202	13.9262	13.9262	13.9262	13.9262	13.8323	13.7853	13.7853	13.8323	13.7853	13.2687	12.799	12.799	12.799	12.799
12.6111	14.7717	14.5368	14.4899	14.2081	14.1141	14.1141	14.1141	14.1141	14.0202	14.0202	14.0202	13.9732	14.0202	14.9126	15.5701	15.5701	15.5701	15.5701	14.0672	12.2824	12.2354	12.2354	12.2354	12.2824	12.3293	12.3293	12.3293	12.2824	12.6581	13.8323	14.0672	14.0202	14.0202	14.0672	14.302	14.3959	14.3959	14.3959	14.302	13.8323	13.5505	13.5505	13.5505	13.5505	12.846	12.2824	12.2824	12.2824	12.2824
12.7051	14.9595	14.7247	14.6308	14.0672	13.9262	13.9262	13.9262	13.9732	14.1141	14.2081	14.2081	14.2081	14.255	14.7247	15.1004	15.1004	15.1004	15.1474	13.9262	12.5172	12.4702	12.4702	12.4702	12.3293	12.0475	12.0006	12.0006	11.9536	12.4233	13.7384	14.0202	14.0202	14.0202	14.0202	14.1141	14.1611	14.1611	14.1611	14.1141	13.5975	13.2687	13.3157	13.3157	13.3157	12.7051	12.1884	12.1884	12.1884	12.1884
12.893	15.2413	15.0065	15.0065	14.9595	14.9595	14.9595	14.9595	14.9595	14.8186	14.7717	14.7717	14.7717	14.7717	14.8656	14.9126	14.9126	14.9126	14.9126	14.1141	13.1748	13.1278	13.1278	13.1748	12.9869	12.6581	12.6581	12.6581	12.6111	12.9869	14.0202	14.255	14.255	14.255	14.302	14.7247	14.8656	14.8186	14.8656	14.7717	13.9262	13.4096	13.4566	13.4566	13.4566	13.1748	12.9399	12.9399	12.9399	12.9399
13.0339	15.4762	15.1944	15.2413	15.2883	15.3353	15.3353	15.3353	15.2883	14.7247	14.4429	14.4429	14.4429	14.4429	15.2883	15.9459	15.9459	15.9459	15.9459	15.0065	13.8793	13.8323	13.8323	13.8323	13.8793	13.9732	13.9732	13.9732	13.9732	14.0202	14.1611	14.2081	14.2081	14.2081	14.1611	14.1611	14.1141	14.1141	14.1141	14.1141	13.9262	13.8323	13.8323	13.8323	13.8323	13.6914	13.5505	13.5505	13.5505	13.5505
13.2217	15.805	15.5232	15.4292	15.1004	15.0065	15.0065	15.0065	14.9126	13.7384	13.1278	13.1278	13.1278	13.1748	14.8186	16.1807	16.1807	16.1807	16.1807	15.0535	13.5975	13.5505	13.5505	13.5505	13.7853	14.302	14.349	14.302	14.349	14.0672	13.1748	12.9869	12.9869	12.9869	13.0808	13.5975	13.7853	13.7384	13.7384	13.7384	13.6444	13.5975	13.5975	13.5975	13.5975	13.4566	13.3626	13.3626	13.3626	13.3626
13.6444	15.9928	15.758	15.6171	15.1474	15.0065	15.0065	15.0535	14.8186	13.2217	12.4233	12.4702	12.4702	12.5172	14.0672	15.2413	15.1944	15.1944	15.1944	14.4429	13.5505	13.5505	13.5505	13.5035	13.7853	14.2081	14.255	14.2081	14.255	13.7384	12.2824	12.0006	12.0475	12.0006	12.2354	13.3626	13.7384	13.6914	13.6914	13.6444	13.3157	13.1278	13.1278	13.1278	13.1748	12.9869	12.846	12.846	12.846	12.799
13.7384	15.9459	15.711	15.5701	15.1474	15.0065	15.0065	15.0065	14.8656	13.5975	13.0339	13.0808	13.0808	13.0808	13.5975	13.9732	13.9732	13.9732	13.9732	13.8323	13.7384	13.7384	13.7384	13.7384	14.0202	14.5368	14.5838	14.5368	14.5838	14.0672	12.6581	12.3763	12.4233	12.4233	12.4233	12.3293	12.2824	12.2824	12.2824	12.2824	12.4702	12.5172	12.5172	12.5172	12.5172	12.6111	12.7051	12.7051	12.7051	12.7051
12.846	14.9126	14.6777	14.7247	14.9595	15.0535	15.0535	15.0535	15.0065	14.5838	14.3959	14.3959	14.4429	14.3959	13.8323	13.4096	13.4096	13.4096	13.4096	13.5975	13.8323	13.8323	13.8323	13.8323	13.9732	14.1611	14.1611	14.1611	14.2081	13.8793	12.9869	12.799	12.846	12.846	12.6111	11.5309	11.2021	11.2491	11.2021	11.296	12.0006	12.3293	12.3293	12.3293	12.3293	12.7051	13.0339	13.0339	13.0339	13.0339
12.2824	14.255	14.0202	14.1141	14.5368	14.6777	14.6777	14.6777	14.6308	14.5368	14.4429	14.4429	14.4429	14.4429	14.1141	13.8793	13.8793	13.8793	13.8793	13.7384	13.5975	13.5975	13.5975	13.5975	13.5975	13.5975	13.5975	13.5975	13.5975	13.3626	12.6581	12.5172	12.5172	12.5642	12.4233	11.8597	11.6718	11.7188	11.7188	11.7188	12.0945	12.2824	12.2824	12.2354	12.2824	12.7051	13.0808	13.0808	13.0808	13.0808
12.1415	14.1141	13.8793	13.8793	13.9732	14.0202	14.0202	14.0202	14.0202	13.8323	13.7384	13.7384	13.7384	13.6914	13.3157	13.0808	13.0808	13.0808	13.0808	13.0339	13.0339	13.0339	13.0339	13.0339	13.0339	13.0339	13.0339	13.0339	13.0339	12.893	12.4702	12.3763	12.3763	12.3763	12.3293	12.1415	12.0475	12.0475	12.0475	12.0475	12.0475	12.0006	12.0006	12.0006	12.0475	12.2354	12.3763	12.3763	12.3763	12.3763
11.5779	13.4566	13.2217	13.3626	14.0202	14.2081	14.2081	14.2081	14.2081	14.2081	14.2081	14.2081	14.255	14.1611	12.799	11.7188	11.7188	11.7188	11.7188	11.8597	12.0475	12.0475	12.0475	12.0475	12.0006	11.9066	11.9066	11.9066	11.9066	11.9066	11.9066	11.8597	11.8597	11.8597	11.8597	11.8597	11.9066	11.8597	11.9066	11.8127	10.9673	10.4976	10.4976	10.4976	10.5446	10.7324	10.8733	10.8733	10.8733	10.8733
10.8733	12.5642	12.3293	12.6581	13.9732	14.3959	14.349	14.349	14.349	14.1611	14.0202	14.0202	14.0672	13.9732	12.4233	11.2021	11.2491	11.2491	11.2491	11.8127	12.5172	12.5642	12.5642	12.6111	12.1415	11.2491	11.1551	11.1551	11.1551	11.2491	11.5309	11.5779	11.5779	11.5779	11.5309	11.39	11.343	11.343	11.39	11.296	10.3567	9.84004	9.88701	9.88701	9.88701	10.4037	10.8733	10.8264	10.8264	10.8264
10.6855	12.3763	12.1415	12.4233	13.5505	13.9262	13.9262	13.9262	13.8323	13.0808	12.7051	12.752	12.752	12.7051	11.8597	11.1551	11.2021	11.2021	11.1551	12.1415	13.3626	13.3626	13.3626	13.4096	12.5172	10.8264	10.6385	10.6855	10.6855	10.7794	11.1551	11.2491	11.2021	11.2021	11.2021	11.2491	11.2491	11.2491	11.2491	11.2491	11.1082	11.0142	11.0142	11.0142	11.0142	11.4369	11.8127	11.8127	11.8127	11.8127
11.0612	12.893	12.7051	12.752	13.1278	13.2687	13.2217	13.2687	13.1748	12.2824	11.8597	11.9066	11.9066	11.8597	11.2491	10.7324	10.7324	10.7324	10.7324	11.6718	12.846	12.893	12.893	12.893	12.5172	11.7657	11.7188	11.7188	11.7657	11.4369	10.5446	10.3567	10.4037	10.3567	10.4976	11.0142	11.2021	11.2021	11.1551	11.2491	11.9066	12.2354	12.2354	12.2354	12.2354	12.3763	12.5642	12.5172	12.5642	12.5642
10.9673	12.752	12.5642	12.5172	12.4233	12.3763	12.3763	12.3763	12.3293	11.8127	11.5309	11.5779	11.5779	11.5309	11.296	11.0612	11.0612	11.0612	11.0612	11.7188	12.5172	12.5172	12.5172	12.5172	12.6111	12.846	12.846	12.846	12.893	12.3293	10.5446	10.1688	10.2158	10.2158	10.2628	10.6385	10.7324	10.7324	10.7324	10.7794	11.4839	11.9066	11.8597	11.8597	11.9066	12.0006	12.0945	12.0945	12.0945	12.0945
10.2628	11.9066	11.7188	11.7657	12.0006	12.0475	12.0475	12.0475	12.0006	11.4839	11.2021	11.2021	11.2021	11.2021	10.8733	10.6385	10.6385	10.5915	10.5915	11.4369	12.5172	12.5642	12.5642	12.5642	12.4702	12.3293	12.2824	12.2824	12.3293	11.9066	10.6385	10.3097	10.3567	10.3567	10.4506	10.9203	11.1082	11.0612	11.1082	11.0612	10.6385	10.4037	10.4037	10.4037	10.4506	10.8264	11.1082	11.1082	11.1082	11.1551
10.4037	12.0475	11.8597	11.9066	12.1415	12.1884	12.1884	12.2354	12.0945	11.1082	10.5446	10.5915	10.5915	10.5446	10.0279	9.55823	9.55823	9.55823	9.55823	10.5915	11.9066	11.9536	11.9536	11.9536	11.5779	10.8733	10.7794	10.7794	10.7794	10.6855	10.3097	10.2158	10.2158	10.2158	10.2628	10.5446	10.6385	10.5915	10.5915	10.5915	10.2158	10.0279	10.0279	10.0279	10.0279	10.4037	10.7324	10.7324	10.7324	10.7324
10.4976	11.8597	11.7188	11.8127	12.2354	12.3763	12.3763	12.3763	12.2354	10.9673	10.3567	10.4037	10.4037	10.3567	10.0279	9.79307	9.79307	9.79307	9.79307	10.1218	10.4506	10.4506	10.4506	10.4506	9.98094	9.18249	9.08855	9.08855	9.08855	9.41733	10.2628	10.4037	10.4037	10.4037	10.3097	9.79307	9.6052	9.6052	9.6052	9.6052	9.79307	9.88701	9.88701	9.88701	9.88701	10.0279	10.0749	10.0749	10.0749	10.0749
10.5915	12.0475	11.8597	11.9066	12.0475	12.0945	12.0945	12.1415	11.9536	10.6385	9.98094	10.0279	10.0279	10.0279	10.5915	10.9203	10.9203	10.9203	10.9203	10.5446	10.0749	10.0279	10.0749	10.0749	9.65217	8.94765	8.85372	8.85372	8.85372	9.08855	9.69914	9.79307	9.79307	9.79307	9.69914	9.4643	9.37036	9.41733	9.41733	9.41733	9.41733	9.41733	9.41733	9.41733	9.4643	9.6052	9.74611	9.74611	9.74611	9.74611
10.3097	11.7188	11.5309	11.5779	11.6248	11.6248	11.6248	11.6718	11.5309	10.5915	10.1688	10.1688	10.1688	10.2158	11.296	12.0945	12.0475	12.0945	12.0945	11.0142	9.79307	9.74611	9.74611	9.79307	9.37036	8.61888	8.52494	8.57191	8.52494	8.66584	8.99462	9.04159	9.04159	9.04159	9.04159	9.04159	9.08855	9.08855	9.08855	9.04159	8.94765	8.90068	8.90068	8.90068	8.90068	8.99462	9.08855	9.08855	9.08855	9.08855
10.2628	11.7188	11.5779	11.39	10.6855	10.4506	10.4506	10.4506	10.4506	10.4037	10.4037	10.4037	10.4037	10.4037	10.8733	11.296	11.296	11.296	11.296	10.2158	8.94765	8.94765	8.94765	8.94765	8.75978	8.38404	8.38404	8.38404	8.33707	8.61888	9.32339	9.4643	9.4643	9.4643	9.41733	9.04159	8.90068	8.90068	8.90068	8.90068	8.66584	8.52494	8.57191	8.52494	8.57191	8.75978	8.90068	8.90068	8.90068	8.90068
10.1218	11.5779	11.4369	11.2491	10.4037	10.1688	10.1688	10.1688	10.1688	10.0279	9.93398	9.93398	9.93398	9.93398	9.41733	9.04159	9.04159	9.04159	9.04159	8.80675	8.52494	8.52494	8.52494	8.52494	8.431	8.24313	8.19617	8.19617	8.19617	8.61888	9.88701	10.1218	10.1218	10.1218	9.88701	8.75978	8.38404	8.431	8.431	8.431	8.38404	8.38404	8.38404	8.38404	8.38404	8.38404	8.431	8.431	8.431	8.431
9.88701	11.296	11.1551	11.0142	10.5446	10.3567	10.4037	10.4037	10.3097	9.74611	9.4643	9.4643	9.4643	9.4643	9.08855	8.75978	8.75978	8.75978	8.80675	8.66584	8.52494	8.52494	8.52494	8.52494	8.47797	8.38404	8.38404	8.38404	8.38404	8.52494	8.94765	9.04159	9.04159	9.04159	8.90068	8.2901	8.05526	8.10223	8.10223	8.10223	8.19617	8.24313	8.24313	8.24313	8.24313	8.19617	8.19617	8.19617	8.19617	8.19617
9.41733	10.7324	10.5915	10.4976	10.1688	10.0749	10.0749	10.0749	9.98094	9.18249	8.75978	8.80675	8.80675	8.80675	9.22946	9.51127	9.51127	9.51127	9.55823	9.04159	8.431	8.38404	8.38404	8.38404	8.2901	8.10223	8.10223	8.10223	8.10223	8.1492	8.24313	8.2901	8.2901	8.2901	8.24313	8.00829	7.91436	7.91436	7.91436	7.91436	8.05526	8.10223	8.10223	8.10223	8.1492	8.2901	8.38404	8.38404	8.38404	8.38404
8.19617	9.13552	8.99462	9.13552	9.6052	9.79307	9.79307	9.79307	9.65217	8.66584	8.1492	8.19617	8.19617	8.19617	8.80675	9.32339	9.32339	9.32339	9.32339	8.80675	8.19617	8.19617	8.19617	8.19617	8.05526	7.82042	7.77345	7.82042	7.82042	7.77345	7.72649	7.67952	7.67952	7.67952	7.67952	7.67952	7.67952	7.67952	7.67952	7.67952	7.39771	7.25681	7.25681	7.25681	7.25681	7.67952	8.05526	8.05526	8.05526	8.05526
7.86739	8.75978	8.61888	8.71281	9.08855	9.22946	9.22946	9.22946	9.18249	8.90068	8.71281	8.75978	8.75978	8.75978	8.66584	8.61888	8.61888	8.61888	8.61888	8.61888	8.61888	8.61888	8.61888	8.66584	8.1492	7.20984	7.06894	7.1159	7.06894	7.30378	8.00829	8.1492	8.10223	8.1492	8.1492	8.1492	8.1492	8.1492	8.1492	8.10223	7.82042	7.63255	7.63255	7.63255	7.63255	7.96133	8.2901	8.2901	8.2901	8.2901
8.24313	9.22946	9.13552	9.18249	9.37036	9.41733	9.41733	9.41733	9.41733	9.51127	9.55823	9.55823	9.55823	9.51127	8.85372	8.2901	8.2901	8.2901	8.2901	8.57191	8.90068	8.90068	8.90068	8.94765	8.38404	7.39771	7.25681	7.30378	7.25681	7.53861	8.33707	8.52494	8.47797	8.47797	8.47797	8.52494	8.52494	8.52494	8.52494	8.47797	8.19617	8.00829	8.05526	8.00829	8.05526	8.47797	8.85372	8.85372	8.85372	8.85372
8.33707	9.41733	9.32339	9.22946	8.94765	8.85372	8.85372	8.85372	8.85372	9.08855	9.22946	9.18249	9.18249	9.18249	8.2901	7.58558	7.58558	7.58558	7.58558	7.96133	8.431	8.431	8.431	8.431	8.33707	8.10223	8.10223	8.10223	8.10223	8.19617	8.57191	8.66584	8.66584	8.66584	8.61888	8.47797	8.431	8.431	8.431	8.38404	8.19617	8.05526	8.05526	8.05526	8.05526	8.38404	8.66584	8.66584	8.66584	8.66584
7.96133	8.80675	8.71281	8.66584	8.431	8.33707	8.33707	8.33707	8.33707	8.33707	8.38404	8.38404	8.38404	8.33707	7.86739	7.53861	7.53861	7.53861	7.53861	7.82042	8.19617	8.19617	8.19617	8.19617	8.33707	8.57191	8.57191	8.57191	8.57191	8.66584	8.94765	9.04159	8.99462	9.04159	8.90068	8.2901	8.05526	8.05526	8.05526	8.05526	7.96133	7.91436	7.91436	7.91436	7.96133	8.57191	9.13552	9.13552	9.13552	9.13552
8.2901	9.13552	9.04159	8.99462	8.90068	8.85372	8.85372	8.85372	8.85372	8.94765	8.99462	8.99462	8.99462	8.94765	8.10223	7.49165	7.49165	7.49165	7.49165	7.96133	8.47797	8.52494	8.47797	8.47797	8.75978	9.32339	9.37036	9.37036	9.37036	9.27643	8.99462	8.94765	8.94765	8.99462	8.85372	8.33707	8.1492	8.1492	8.1492	8.1492	7.86739	7.77345	7.77345	7.77345	7.77345	8.71281	9.4643	9.41733	9.41733	9.41733
8.05526	8.85372	8.75978	8.71281	8.57191	8.57191	8.57191	8.57191	8.57191	8.75978	8.80675	8.80675	8.80675	8.80675	8.24313	7.82042	7.82042	7.82042	7.82042	8.10223	8.431	8.431	8.431	8.38404	9.04159	10.2158	10.3567	10.3567	10.3567	9.88701	8.57191	8.33707	8.33707	8.33707	8.33707	8.38404	8.38404	8.38404	8.38404	8.431	8.66584	8.80675	8.80675	8.80675	8.75978	8.90068	8.99462	8.99462	8.99462	8.99462
7.20984	7.82042	7.72649	7.86739	8.52494	8.75978	8.71281	8.71281	8.71281	8.47797	8.33707	8.33707	8.33707	8.33707	8.66584	8.90068	8.90068	8.90068	8.90068	8.57191	8.19617	8.19617	8.19617	8.1492	8.80675	9.98094	10.0749	10.0749	10.1218	9.6052	8.05526	7.77345	7.82042	7.82042	7.82042	8.05526	8.10223	8.10223	8.10223	8.19617	9.27643	9.88701	9.84004	9.88701	9.84004	9.13552	8.57191	8.57191	8.57191	8.57191
7.44468	8.10223	8.00829	8.24313	9.18249	9.51127	9.4643	9.4643	9.41733	9.04159	8.80675	8.85372	8.85372	8.85372	9.04159	9.18249	9.18249	9.18249	9.18249	8.85372	8.47797	8.47797	8.47797	8.47797	8.99462	9.98094	10.0749	10.0279	10.0749	9.69914	8.61888	8.38404	8.431	8.431	8.38404	8.05526	7.96133	7.96133	7.96133	8.05526	8.94765	9.4643	9.41733	9.41733	9.41733	8.94765	8.52494	8.52494	8.52494	8.52494
8.00829	8.85372	8.75978	8.90068	9.41733	9.6052	9.6052	9.6052	9.51127	8.94765	8.66584	8.66584	8.66584	8.71281	9.13552	9.4643	9.4643	9.4643	9.4643	8.99462	8.47797	8.431	8.431	8.431	8.90068	9.74611	9.84004	9.84004	9.84004	9.6052	8.80675	8.66584	8.66584	8.71281	8.52494	7.67952	7.35074	7.39771	7.39771	7.44468	8.00829	8.33707	8.2901	8.2901	8.33707	8.38404	8.431	8.431	8.431	8.431
8.75978	9.84004	9.74611	9.69914	9.4643	9.37036	9.37036	9.37036	9.37036	9.08855	8.99462	8.99462	8.99462	8.99462	8.80675	8.71281	8.71281	8.71281	8.71281	8.431	8.10223	8.10223	8.10223	8.10223	8.38404	8.94765	8.99462	8.99462	8.99462	8.94765	8.71281	8.66584	8.66584	8.66584	8.431	7.06894	6.55229	6.59926	6.59926	6.64623	7.06894	7.25681	7.25681	7.25681	7.30378	7.72649	8.10223	8.10223	8.10223	8.10223
8.19617	9.18249	9.08855	8.99462	8.61888	8.52494	8.52494	8.52494	8.57191	8.94765	9.18249	9.13552	9.18249	9.13552	8.24313	7.49165	7.49165	7.49165	7.49165	7.67952	7.96133	7.96133	7.96133	7.91436	8.19617	8.71281	8.75978	8.75978	8.80675	8.431	7.39771	7.16287	7.16287	7.16287	7.1159	6.8341	6.69319	6.74016	6.69319	6.74016	7.20984	7.49165	7.49165	7.49165	7.49165	7.77345	8.05526	8.05526	8.05526	8.10223
7.86739	8.71281	8.66584	8.57191	8.2901	8.1492	8.19617	8.1492	8.24313	9.04159	9.4643	9.41733	9.4643	9.41733	8.80675	8.2901	8.2901	8.2901	8.2901	8.05526	7.67952	7.67952	7.67952	7.67952	8.19617	9.18249	9.32339	9.27643	9.32339	8.75978	6.88106	6.50532	6.55229	6.50532	6.64623	7.25681	7.49165	7.44468	7.44468	7.44468	7.58558	7.63255	7.63255	7.63255	7.63255	7.77345	7.86739	7.86739	7.86739	7.86739
8.1492	9.18249	9.08855	8.99462	8.52494	8.38404	8.38404	8.38404	8.431	8.75978	8.94765	8.94765	8.94765	8.90068	8.33707	7.91436	7.91436	7.91436	7.91436	7.91436	7.91436	7.91436	7.91436	7.91436	8.10223	8.431	8.47797	8.47797	8.47797	8.1492	7.16287	6.92803	6.92803	6.92803	7.02197	7.35074	7.49165	7.49165	7.44468	7.49165	7.77345	7.91436	7.91436	7.91436	7.91436	7.58558	7.35074	7.35074	7.35074	7.35074
8.52494	9.65217	9.51127	9.32339	8.38404	8.05526	8.10223	8.10223	8.10223	8.10223	8.05526	8.05526	8.05526	8.05526	7.25681	6.64623	6.64623	6.64623	6.59926	7.02197	7.53861	7.53861	7.53861	7.53861	7.53861	7.63255	7.63255	7.63255	7.58558	7.86739	8.61888	8.80675	8.80675	8.80675	8.61888	7.53861	7.1159	7.1159	7.1159	7.16287	7.35074	7.49165	7.49165	7.49165	7.49165	7.72649	7.96133	7.96133	7.96133	7.96133
8.61888	9.69914	9.6052	9.41733	8.431	8.10223	8.10223	8.1492	8.10223	7.72649	7.49165	7.49165	7.53861	7.49165	6.69319	6.03564	6.08261	6.08261	6.03564	6.45835	7.02197	7.02197	7.02197	7.02197	7.16287	7.49165	7.53861	7.53861	7.49165	7.77345	8.61888	8.80675	8.80675	8.80675	8.57191	7.30378	6.8341	6.88106	6.88106	6.92803	7.16287	7.30378	7.30378	7.30378	7.25681	7.63255	8.00829	8.00829	8.00829	8.00829
8.61888	9.55823	9.4643	9.27643	8.66584	8.47797	8.47797	8.52494	8.38404	7.44468	6.975	7.02197	7.02197	7.02197	6.45835	6.08261	6.08261	6.08261	6.08261	6.31745	6.59926	6.59926	6.59926	6.59926	6.88106	7.44468	7.49165	7.44468	7.49165	7.39771	7.16287	7.1159	7.1159	7.16287	7.02197	6.41139	6.22351	6.22351	6.22351	6.31745	7.35074	7.91436	7.86739	7.86739	7.86739	7.72649	7.58558	7.58558	7.58558	7.58558
7.82042	8.61888	8.52494	8.47797	8.431	8.38404	8.38404	8.38404	8.24313	7.16287	6.64623	6.64623	6.64623	6.64623	6.59926	6.55229	6.55229	6.55229	6.55229	6.55229	6.55229	6.55229	6.55229	6.50532	6.74016	7.06894	7.1159	7.1159	7.1159	6.92803	6.36442	6.27048	6.27048	6.27048	6.31745	6.41139	6.45835	6.45835	6.45835	6.50532	7.1159	7.44468	7.44468	7.44468	7.44468	7.58558	7.67952	7.67952	7.67952	7.67952
7.25681	7.86739	7.77345	7.77345	7.77345	7.77345	7.77345	7.77345	7.72649	7.30378	7.1159	7.16287	7.16287	7.16287	7.1159	7.06894	7.06894	7.06894	7.06894	6.88106	6.64623	6.59926	6.64623	6.59926	6.78713	7.02197	7.06894	7.06894	7.06894	7.02197	6.92803	6.92803	6.92803	6.92803	6.88106	6.74016	6.69319	6.69319	6.69319	6.69319	6.78713	6.78713	6.78713	6.78713	6.8341	7.67952	8.33707	8.33707	8.33707	8.33707
7.72649	8.47797	8.38404	8.33707	7.96133	7.82042	7.82042	7.82042	7.82042	7.86739	7.86739	7.86739	7.86739	7.86739	7.63255	7.39771	7.44468	7.44468	7.44468	7.20984	6.975	6.975	6.975	6.975	7.02197	7.06894	7.1159	7.1159	7.1159	7.1159	7.1159	7.1159	7.1159	7.1159	7.16287	7.30378	7.35074	7.35074	7.35074	7.35074	7.44468	7.49165	7.49165	7.49165	7.44468	7.77345	8.05526	8.05526	8.05526	8.05526
7.72649	8.52494	8.431	8.24313	7.49165	7.25681	7.25681	7.25681	7.30378	7.49165	7.63255	7.58558	7.58558	7.58558	7.35074	7.16287	7.16287	7.16287	7.16287	7.16287	7.16287	7.16287	7.16287	7.16287	7.06894	6.88106	6.8341	6.8341	6.8341	7.02197	7.44468	7.53861	7.53861	7.53861	7.49165	7.1159	6.975	7.02197	6.975	7.06894	7.67952	8.05526	8.00829	8.00829	8.00829	7.77345	7.58558	7.58558	7.58558	7.58558
7.20984	7.82042	7.77345	7.72649	7.53861	7.49165	7.53861	7.53861	7.53861	7.63255	7.67952	7.67952	7.67952	7.67952	7.30378	7.06894	7.06894	7.06894	7.06894	7.20984	7.44468	7.44468	7.44468	7.44468	6.92803	5.89474	5.8008	5.8008	5.75384	6.27048	7.67952	7.96133	7.91436	7.96133	7.72649	6.59926	6.22351	6.22351	6.22351	6.31745	7.35074	7.96133	7.91436	7.91436	7.91436	7.77345	7.63255	7.63255	7.67952	7.63255
7.30378	7.96133	7.91436	7.91436	7.96133	7.96133	7.96133	7.96133	8.00829	8.19617	8.33707	8.33707	8.33707	8.2901	7.63255	7.06894	7.06894	7.06894	7.06894	7.02197	7.02197	7.02197	7.02197	7.02197	6.69319	6.03564	5.98867	5.98867	5.98867	6.31745	7.44468	7.67952	7.63255	7.63255	7.49165	6.69319	6.41139	6.45835	6.45835	6.50532	7.06894	7.39771	7.39771	7.39771	7.39771	7.91436	8.33707	8.33707	8.33707	8.33707
7.06894	7.72649	7.63255	7.67952	8.00829	8.10223	8.10223	8.10223	8.10223	8.1492	8.19617	8.19617	8.19617	8.19617	7.58558	7.1159	7.1159	7.1159	7.1159	6.74016	6.22351	6.22351	6.22351	6.22351	6.31745	6.59926	6.59926	6.59926	6.59926	6.74016	7.30378	7.39771	7.39771	7.39771	7.30378	6.8341	6.64623	6.64623	6.64623	6.74016	7.72649	8.2901	8.24313	8.24313	8.24313	8.19617	8.1492	8.1492	8.1492	8.1492
6.92803	7.53861	7.44468	7.58558	8.2901	8.52494	8.52494	8.52494	8.52494	8.47797	8.431	8.431	8.47797	8.431	7.96133	7.53861	7.58558	7.58558	7.58558	7.16287	6.64623	6.59926	6.59926	6.59926	6.88106	7.35074	7.39771	7.39771	7.39771	7.30378	6.88106	6.8341	6.8341	6.8341	6.88106	7.35074	7.53861	7.49165	7.49165	7.53861	7.96133	8.1492	8.1492	8.1492	8.1492	8.10223	8.05526	8.05526	8.05526	8.05526
6.69319	7.25681	7.16287	7.35074	8.47797	8.85372	8.80675	8.80675	8.80675	8.57191	8.47797	8.47797	8.47797	8.47797	8.38404	8.33707	8.33707	8.33707	8.33707	8.10223	7.82042	7.82042	7.82042	7.82042	7.77345	7.58558	7.58558	7.58558	7.58558	7.53861	7.35074	7.30378	7.30378	7.30378	7.39771	8.10223	8.38404	8.33707	8.33707	8.33707	8.10223	7.96133	8.00829	8.00829	8.00829	8.00829	8.05526	8.05526	8.05526	8.05526
6.975	7.63255	7.58558	7.58558	7.77345	7.82042	7.82042	7.82042	7.82042	8.00829	8.1492	8.1492	8.1492	8.1492	8.1492	8.1492	8.1492	8.1492	8.1492	8.10223	8.10223	8.10223	8.10223	8.10223	7.91436	7.49165	7.44468	7.44468	7.44468	7.39771	7.25681	7.20984	7.20984	7.20984	7.30378	7.91436	8.1492	8.10223	8.10223	8.10223	7.77345	7.63255	7.63255	7.63255	7.63255	7.82042	8.00829	8.00829	8.00829	8.00829
8.10223	8.94765	8.90068	8.66584	7.72649	7.44468	7.44468	7.44468	7.49165	7.86739	8.05526	8.05526	8.05526	8.05526	8.1492	8.19617	8.19617	8.19617	8.19617	8.10223	7.96133	7.96133	7.96133	7.96133	7.53861	6.78713	6.69319	6.69319	6.69319	6.88106	7.39771	7.49165	7.49165	7.49165	7.49165	7.49165	7.53861	7.49165	7.49165	7.49165	7.53861	7.53861	7.53861	7.53861	7.53861	7.53861	7.53861	7.53861	7.53861	7.53861
8.90068	9.93398	9.88701	9.4643	7.72649	7.20984	7.25681	7.25681	7.30378	7.72649	7.96133	7.96133	7.96133	7.96133	8.71281	9.22946	9.22946	9.22946	9.27643	8.33707	7.25681	7.20984	7.20984	7.25681	6.975	6.55229	6.50532	6.50532	6.50532	6.8341	7.77345	7.96133	7.96133	7.96133	7.82042	7.02197	6.74016	6.78713	6.74016	6.8341	7.30378	7.58558	7.58558	7.58558	7.58558	7.1159	6.69319	6.74016	6.69319	6.69319
8.75978	9.79307	9.69914	9.41733	8.19617	7.82042	7.86739	7.86739	7.82042	7.44468	7.25681	7.25681	7.25681	7.30378	8.33707	9.18249	9.13552	9.13552	9.13552	8.24313	7.16287	7.1159	7.1159	7.16287	6.975	6.64623	6.59926	6.59926	6.59926	6.92803	7.96133	8.19617	8.1492	8.19617	8.00829	7.16287	6.88106	6.88106	6.88106	6.975	7.63255	8.00829	8.00829	8.00829	7.96133	7.16287	6.50532	6.55229	6.55229	6.50532
8.57191	9.6052	9.51127	9.32339	8.38404	8.10223	8.10223	8.1492	8.05526	7.35074	6.975	7.02197	7.02197	7.02197	7.91436	8.57191	8.57191	8.57191	8.57191	8.24313	7.86739	7.86739	7.86739	7.86739	7.58558	6.975	6.92803	6.92803	6.88106	7.30378	8.52494	8.75978	8.75978	8.75978	8.52494	7.16287	6.69319	6.74016	6.74016	6.8341	7.91436	8.47797	8.431	8.47797	8.431	7.39771	6.50532	6.50532	6.50532	6.50532
8.33707	9.32339	9.22946	9.13552	8.57191	8.38404	8.38404	8.431	8.2901	7.16287	6.55229	6.59926	6.59926	6.64623	7.49165	8.19617	8.19617	8.19617	8.19617	8.1492	8.05526	8.05526	8.05526	8.10223	7.63255	6.78713	6.69319	6.69319	6.69319	6.92803	7.63255	7.77345	7.72649	7.72649	7.67952	7.44468	7.39771	7.39771	7.39771	7.44468	8.1492	8.57191	8.52494	8.52494	8.52494	7.53861	6.69319	6.69319	6.69319	6.69319
8.75978	9.88701	9.79307	9.55823	8.47797	8.10223	8.1492	8.1492	8.00829	6.74016	6.08261	6.12958	6.12958	6.12958	7.39771	8.33707	8.33707	8.33707	8.33707	8.19617	8.05526	8.05526	8.05526	8.05526	7.72649	7.06894	6.975	7.02197	7.02197	6.88106	6.45835	6.36442	6.41139	6.36442	6.55229	7.58558	7.96133	7.96133	7.91436	7.96133	8.33707	8.52494	8.52494	8.52494	8.52494	8.33707	8.1492	8.1492	8.1492	8.1492
8.71281	9.84004	9.69914	9.51127	8.431	8.10223	8.1492	8.1492	8.00829	6.69319	6.03564	6.08261	6.03564	6.08261	7.06894	7.82042	7.82042	7.82042	7.82042	7.91436	8.05526	8.05526	8.05526	8.05526	7.86739	7.49165	7.44468	7.44468	7.44468	7.30378	6.88106	6.78713	6.8341	6.8341	6.92803	7.44468	7.63255	7.63255	7.58558	7.63255	8.19617	8.47797	8.47797	8.47797	8.47797	8.75978	8.99462	8.99462	8.99462	8.99462
8.47797	9.55823	9.4643	9.37036	8.85372	8.71281	8.71281	8.75978	8.61888	7.16287	6.41139	6.45835	6.45835	6.45835	7.49165	8.33707	8.33707	8.33707	8.33707	8.19617	8.05526	8.05526	8.05526	8.05526	7.91436	7.58558	7.58558	7.58558	7.58558	7.49165	7.1159	7.02197	7.02197	7.02197	7.06894	7.16287	7.20984	7.16287	7.16287	7.20984	7.49165	7.63255	7.63255	7.58558	7.67952	8.38404	8.99462	8.99462	8.99462	8.99462
7.67952	8.52494	8.431	8.38404	8.00829	7.86739	7.86739	7.91436	7.82042	6.975	6.50532	6.50532	6.50532	6.55229	7.86739	8.94765	8.90068	8.90068	8.94765	8.57191	8.10223	8.10223	8.10223	8.10223	8.05526	7.96133	7.96133	7.96133	8.00829	7.72649	6.92803	6.74016	6.74016	6.74016	6.8341	7.30378	7.44468	7.44468	7.44468	7.39771	6.74016	6.31745	6.36442	6.36442	6.41139	7.39771	8.2901	8.2901	8.2901	8.24313
7.63255	8.47797	8.38404	8.2901	7.72649	7.53861	7.53861	7.58558	7.49165	6.64623	6.17655	6.17655	6.17655	6.22351	7.53861	8.66584	8.66584	8.66584	8.66584	8.52494	8.38404	8.38404	8.38404	8.38404	8.38404	8.431	8.431	8.431	8.431	8.2901	7.82042	7.72649	7.72649	7.72649	7.77345	7.91436	7.96133	7.96133	8.00829	7.91436	6.975	6.41139	6.41139	6.41139	6.41139	7.30378	8.05526	8.05526	8.05526	8.00829
7.72649	8.66584	8.57191	8.52494	8.38404	8.33707	8.38404	8.38404	8.24313	7.02197	6.31745	6.36442	6.36442	6.41139	7.53861	8.52494	8.52494	8.52494	8.52494	8.38404	8.19617	8.19617	8.19617	8.19617	8.2901	8.57191	8.57191	8.57191	8.57191	8.57191	8.47797	8.431	8.431	8.431	8.431	8.47797	8.47797	8.47797	8.47797	8.38404	7.53861	7.02197	7.02197	7.02197	7.02197	7.77345	8.431	8.431	8.431	8.431
8.05526	9.04159	8.90068	8.94765	9.18249	9.27643	9.27643	9.27643	9.08855	7.20984	6.17655	6.22351	6.22351	6.27048	7.49165	8.47797	8.47797	8.47797	8.47797	8.431	8.38404	8.38404	8.38404	8.38404	8.52494	8.85372	8.85372	8.85372	8.85372	8.80675	8.57191	8.52494	8.52494	8.52494	8.57191	8.80675	8.94765	8.94765	8.94765	8.90068	8.19617	7.82042	7.82042	7.82042	7.82042	8.38404	8.90068	8.90068	8.90068	8.85372
8.24313	9.08855	8.99462	8.90068	8.52494	8.38404	8.38404	8.431	8.2901	7.53861	7.20984	7.20984	7.20984	7.20984	7.53861	7.77345	7.77345	7.77345	7.77345	8.1492	8.57191	8.61888	8.57191	8.61888	8.47797	8.33707	8.2901	8.2901	8.2901	8.2901	8.19617	8.19617	8.19617	8.1492	8.2901	8.90068	9.08855	9.08855	9.08855	9.04159	8.38404	8.05526	8.05526	8.05526	8.05526	8.431	8.71281	8.66584	8.66584	8.66584
7.67952	8.431	8.33707	8.19617	7.49165	7.30378	7.30378	7.30378	7.35074	8.05526	8.38404	8.33707	8.33707	8.33707	7.91436	7.53861	7.53861	7.53861	7.53861	8.33707	9.27643	9.27643	9.27643	9.32339	8.90068	8.10223	8.00829	8.05526	8.05526	8.00829	8.00829	8.00829	8.00829	7.96133	8.1492	9.08855	9.41733	9.37036	9.41733	9.32339	8.52494	8.05526	8.10223	8.10223	8.10223	8.57191	8.94765	8.94765	8.94765	8.90068
7.72649	8.47797	8.431	8.2901	7.58558	7.35074	7.39771	7.39771	7.49165	8.431	8.90068	8.90068	8.90068	8.90068	8.52494	8.24313	8.24313	8.24313	8.24313	8.66584	9.18249	9.18249	9.18249	9.18249	8.80675	8.10223	8.05526	8.05526	8.05526	7.91436	7.44468	7.35074	7.35074	7.35074	7.53861	8.431	8.75978	8.71281	8.71281	8.71281	8.80675	8.85372	8.85372	8.85372	8.80675	9.13552	9.41733	9.41733	9.41733	9.41733
8.38404	9.41733	9.32339	9.04159	7.91436	7.53861	7.53861	7.53861	7.58558	8.05526	8.33707	8.2901	8.2901	8.2901	8.24313	8.19617	8.19617	8.19617	8.19617	8.38404	8.66584	8.66584	8.66584	8.66584	8.47797	8.10223	8.05526	8.05526	8.05526	8.00829	7.82042	7.77345	7.82042	7.82042	7.77345	7.53861	7.49165	7.49165	7.44468	7.58558	9.04159	9.84004	9.79307	9.79307	9.79307	9.4643	9.22946	9.22946	9.22946	9.22946
8.61888	9.69914	9.6052	9.32339	7.91436	7.49165	7.53861	7.53861	7.53861	7.58558	7.63255	7.63255	7.63255	7.63255	7.86739	8.05526	8.05526	8.05526	8.00829	8.24313	8.52494	8.52494	8.52494	8.52494	8.38404	8.1492	8.10223	8.10223	8.10223	8.24313	8.66584	8.75978	8.75978	8.75978	8.71281	8.24313	8.10223	8.10223	8.10223	8.19617	9.37036	10.0279	10.0279	10.0279	10.0279	9.69914	9.37036	9.41733	9.41733	9.41733
8.33707	9.32339	9.22946	8.94765	7.63255	7.16287	7.20984	7.20984	7.20984	7.20984	7.16287	7.16287	7.16287	7.20984	7.67952	8.10223	8.10223	8.10223	8.10223	8.24313	8.47797	8.47797	8.47797	8.47797	8.57191	8.71281	8.71281	8.71281	8.71281	8.71281	8.71281	8.71281	8.71281	8.71281	8.66584	8.57191	8.52494	8.57191	8.52494	8.57191	9.04159	9.32339	9.32339	9.32339	9.32339	9.4643	9.6052	9.6052	9.6052	9.6052
8.10223	9.08855	8.99462	8.75978	7.44468	7.02197	7.06894	7.06894	7.06894	7.06894	7.06894	7.06894	7.06894	7.1159	8.00829	8.75978	8.75978	8.75978	8.75978	8.33707	7.82042	7.77345	7.77345	7.77345	7.82042	7.96133	7.96133	7.96133	7.96133	8.05526	8.431	8.47797	8.47797	8.47797	8.431	8.24313	8.1492	8.1492	8.1492	8.19617	8.71281	9.04159	9.04159	9.04159	9.04159	9.4643	9.84004	9.84004	9.84004	9.88701
7.35074	8.10223	8.00829	7.91436	7.53861	7.39771	7.39771	7.39771	7.39771	7.39771	7.39771	7.39771	7.39771	7.44468	8.33707	9.08855	9.04159	9.04159	9.08855	8.10223	6.88106	6.8341	6.8341	6.8341	6.92803	7.16287	7.16287	7.16287	7.16287	7.25681	7.49165	7.53861	7.53861	7.53861	7.49165	7.39771	7.35074	7.35074	7.30378	7.39771	8.431	9.04159	9.04159	9.04159	9.04159	8.99462	8.99462	8.94765	8.94765	8.99462
6.975	7.58558	7.49165	7.58558	7.82042	7.91436	7.91436	7.91436	7.86739	7.67952	7.53861	7.53861	7.53861	7.58558	8.19617	8.71281	8.66584	8.66584	8.71281	8.05526	7.25681	7.20984	7.20984	7.20984	7.25681	7.39771	7.39771	7.39771	7.39771	7.39771	7.35074	7.35074	7.35074	7.35074	7.30378	7.1159	7.06894	7.06894	7.02197	7.1159	8.10223	8.71281	8.66584	8.66584	8.66584	8.431	8.1492	8.1492	8.1492	8.19617
7.20984	7.96133	7.86739	7.91436	8.05526	8.10223	8.10223	8.10223	8.10223	7.96133	7.91436	7.91436	7.91436	7.91436	8.05526	8.1492	8.1492	8.1492	8.1492	7.91436	7.58558	7.53861	7.58558	7.58558	7.53861	7.53861	7.53861	7.53861	7.53861	7.53861	7.53861	7.58558	7.58558	7.58558	7.53861	7.44468	7.39771	7.39771	7.39771	7.44468	7.91436	8.19617	8.1492	8.1492	8.19617	8.2901	8.38404	8.38404	8.38404	8.38404
6.8341	7.44468	7.39771	7.49165	8.1492	8.38404	8.33707	8.33707	8.33707	8.38404	8.38404	8.38404	8.38404	8.38404	7.63255	7.02197	7.02197	7.02197	7.02197	7.20984	7.53861	7.53861	7.53861	7.53861	7.44468	7.25681	7.20984	7.20984	7.20984	7.35074	7.77345	7.86739	7.86739	7.86739	7.86739	7.91436	7.91436	7.91436	7.91436	7.86739	7.77345	7.67952	7.67952	7.67952	7.67952	8.2901	8.90068	8.90068	8.90068	8.90068
6.36442	6.74016	6.69319	6.78713	7.39771	7.58558	7.53861	7.53861	7.58558	8.24313	8.57191	8.52494	8.52494	8.47797	7.20984	6.17655	6.17655	6.17655	6.17655	6.78713	7.49165	7.53861	7.53861	7.53861	7.49165	7.39771	7.39771	7.39771	7.35074	7.44468	7.67952	7.72649	7.72649	7.72649	7.72649	7.72649	7.72649	7.72649	7.72649	7.67952	7.63255	7.53861	7.58558	7.53861	7.58558	8.1492	8.71281	8.66584	8.66584	8.71281
6.27048	6.59926	6.55229	6.64623	6.975	7.06894	7.06894	7.02197	7.1159	7.86739	8.24313	8.19617	8.19617	8.1492	7.1159	6.31745	6.36442	6.36442	6.36442	6.74016	7.20984	7.25681	7.20984	7.20984	7.35074	7.53861	7.53861	7.53861	7.53861	7.53861	7.53861	7.53861	7.53861	7.53861	7.49165	7.25681	7.20984	7.20984	7.20984	7.25681	8.10223	8.57191	8.57191	8.57191	8.52494	7.96133	7.53861	7.53861	7.53861	7.53861
7.02197	7.58558	7.53861	7.53861	7.67952	7.72649	7.72649	7.72649	7.72649	7.72649	7.67952	7.67952	7.67952	7.67952	7.02197	6.55229	6.55229	6.55229	6.55229	6.92803	7.35074	7.35074	7.35074	7.35074	7.53861	7.86739	7.91436	7.91436	7.91436	7.86739	7.86739	7.86739	7.86739	7.86739	7.77345	7.25681	7.06894	7.06894	7.06894	7.16287	8.19617	8.75978	8.71281	8.71281	8.71281	7.63255	6.69319	6.69319	6.69319	6.69319
7.20984	7.82042	7.77345	7.82042	8.00829	8.10223	8.05526	8.10223	8.05526	7.67952	7.53861	7.53861	7.53861	7.53861	6.975	6.55229	6.55229	6.55229	6.55229	6.88106	7.25681	7.25681	7.25681	7.20984	7.63255	8.33707	8.38404	8.38404	8.38404	8.33707	8.10223	8.05526	8.10223	8.10223	8.00829	7.53861	7.35074	7.39771	7.39771	7.44468	7.91436	8.19617	8.19617	8.19617	8.19617	7.49165	6.8341	6.88106	6.88106	6.88106
6.74016	7.25681	7.20984	7.30378	7.63255	7.72649	7.72649	7.72649	7.72649	7.82042	7.86739	7.86739	7.86739	7.86739	7.67952	7.49165	7.49165	7.49165	7.49165	7.58558	7.67952	7.67952	7.67952	7.67952	8.05526	8.80675	8.90068	8.90068	8.90068	8.85372	8.71281	8.66584	8.66584	8.71281	8.57191	7.82042	7.53861	7.53861	7.53861	7.58558	7.86739	8.05526	8.05526	8.05526	8.05526	7.35074	6.74016	6.74016	6.74016	6.74016
6.64623	7.1159	7.06894	7.06894	7.20984	7.20984	7.20984	7.20984	7.30378	8.00829	8.431	8.38404	8.38404	8.38404	8.24313	8.10223	8.10223	8.10223	8.10223	8.24313	8.38404	8.38404	8.38404	8.38404	8.61888	8.99462	9.04159	9.04159	9.04159	8.99462	8.75978	8.71281	8.75978	8.75978	8.57191	7.58558	7.20984	7.25681	7.20984	7.30378	7.96133	8.38404	8.33707	8.33707	8.33707	7.53861	6.88106	6.88106	6.88106	6.88106
7.35074	8.05526	8.00829	7.91436	7.49165	7.35074	7.35074	7.35074	7.44468	8.61888	9.22946	9.18249	9.18249	9.18249	9.08855	8.99462	8.99462	8.99462	8.99462	9.22946	9.4643	9.51127	9.51127	9.51127	9.37036	9.08855	9.04159	9.04159	9.04159	8.90068	8.33707	8.19617	8.19617	8.24313	8.10223	7.30378	7.02197	7.06894	7.06894	7.1159	7.63255	7.91436	7.91436	7.91436	7.91436	7.63255	7.35074	7.35074	7.35074	7.35074
7.77345	8.66584	8.57191	8.52494	8.24313	8.1492	8.1492	8.1492	8.19617	8.2901	8.2901	8.2901	8.2901	8.2901	8.66584	8.99462	8.94765	8.94765	8.94765	9.55823	10.3567	10.4037	10.4037	10.4037	9.98094	9.13552	9.04159	9.04159	9.08855	8.80675	7.91436	7.72649	7.72649	7.72649	7.63255	7.20984	7.06894	7.06894	7.06894	7.1159	7.58558	7.86739	7.82042	7.82042	7.82042	7.35074	6.92803	6.92803	6.92803	6.92803
7.06894	7.72649	7.63255	7.77345	8.61888	8.90068	8.85372	8.90068	8.75978	7.72649	7.16287	7.20984	7.16287	7.20984	7.77345	8.24313	8.19617	8.19617	8.19617	8.94765	9.93398	9.98094	9.93398	9.93398	9.74611	9.41733	9.37036	9.37036	9.41733	8.99462	7.77345	7.49165	7.53861	7.53861	7.49165	7.16287	7.06894	7.06894	7.06894	7.1159	7.49165	7.77345	7.72649	7.77345	7.72649	6.92803	6.17655	6.22351	6.22351	6.17655
6.31745	6.78713	6.69319	6.92803	8.10223	8.47797	8.431	8.47797	8.38404	7.72649	7.35074	7.35074	7.35074	7.35074	7.53861	7.72649	7.72649	7.72649	7.72649	8.10223	8.61888	8.61888	8.61888	8.61888	8.80675	9.18249	9.22946	9.22946	9.27643	8.94765	7.77345	7.49165	7.53861	7.53861	7.49165	7.16287	7.06894	7.06894	7.06894	7.1159	7.58558	7.86739	7.86739	7.86739	7.82042	6.88106	6.03564	6.03564	6.03564	5.98867
6.41139	6.88106	6.8341	6.92803	7.30378	7.44468	7.44468	7.44468	7.49165	7.91436	8.1492	8.1492	8.1492	8.1492	7.82042	7.53861	7.53861	7.53861	7.53861	7.58558	7.72649	7.72649	7.72649	7.67952	7.82042	8.10223	8.10223	8.10223	8.10223	8.00829	7.63255	7.53861	7.53861	7.53861	7.58558	7.86739	7.96133	7.96133	7.96133	7.96133	7.63255	7.44468	7.44468	7.44468	7.49165	7.20984	6.92803	6.92803	6.92803	6.92803
6.8341	7.39771	7.35074	7.39771	7.58558	7.63255	7.63255	7.63255	7.63255	7.63255	7.67952	7.67952	7.67952	7.67952	7.58558	7.53861	7.53861	7.53861	7.53861	7.30378	6.975	6.92803	6.92803	6.92803	7.20984	7.77345	7.82042	7.82042	7.82042	7.77345	7.58558	7.53861	7.53861	7.53861	7.63255	8.33707	8.57191	8.57191	8.57191	8.47797	7.58558	7.02197	7.02197	7.02197	7.06894	7.16287	7.30378	7.30378	7.30378	7.30378
6.8341	7.35074	7.25681	7.39771	7.91436	8.10223	8.10223	8.10223	8.00829	7.35074	7.02197	7.02197	7.02197	7.02197	7.30378	7.53861	7.53861	7.53861	7.53861	6.975	6.22351	6.22351	6.22351	6.17655	6.59926	7.39771	7.49165	7.49165	7.49165	7.44468	7.30378	7.25681	7.25681	7.25681	7.39771	8.05526	8.24313	8.24313	8.24313	8.1492	7.25681	6.74016	6.74016	6.74016	6.78713	7.25681	7.63255	7.63255	7.63255	7.63255
6.8341	7.39771	7.30378	7.39771	7.67952	7.77345	7.77345	7.77345	7.77345	7.67952	7.63255	7.63255	7.63255	7.63255	7.25681	6.975	6.975	6.975	6.975	6.69319	6.31745	6.31745	6.31745	6.31745	6.55229	7.02197	7.06894	7.02197	7.06894	6.92803	6.55229	6.45835	6.45835	6.41139	6.69319	7.91436	8.33707	8.33707	8.33707	8.24313	7.30378	6.8341	6.8341	6.8341	6.8341	7.67952	8.38404	8.33707	8.33707	8.38404
7.25681	7.91436	7.86739	7.77345	7.39771	7.25681	7.25681	7.25681	7.30378	7.82042	8.10223	8.10223	8.10223	8.05526	7.35074	6.78713	6.8341	6.8341	6.8341	6.92803	7.1159	7.1159	7.1159	7.1159	7.30378	7.63255	7.63255	7.63255	7.67952	7.39771	6.74016	6.59926	6.59926	6.59926	6.8341	8.10223	8.57191	8.52494	8.57191	8.47797	7.72649	7.35074	7.35074	7.35074	7.35074	7.67952	8.00829	7.96133	7.96133	7.96133
7.20984	7.86739	7.82042	7.67952	6.975	6.74016	6.78713	6.74016	6.8341	7.67952	8.10223	8.05526	8.05526	8.05526	7.49165	7.06894	7.06894	7.06894	7.06894	7.39771	7.82042	7.86739	7.86739	7.86739	7.91436	8.05526	8.10223	8.05526	8.10223	7.77345	6.69319	6.50532	6.50532	6.50532	6.69319	7.63255	8.00829	7.96133	7.96133	7.91436	7.49165	7.25681	7.25681	7.25681	7.30378	7.25681	7.25681	7.25681	7.25681	7.25681
6.59926	7.06894	7.02197	6.88106	6.17655	5.98867	5.98867	5.98867	6.08261	7.20984	7.77345	7.77345	7.77345	7.77345	7.67952	7.58558	7.58558	7.58558	7.58558	7.82042	8.05526	8.10223	8.10223	8.10223	8.05526	8.05526	8.05526	8.05526	8.10223	7.67952	6.50532	6.27048	6.27048	6.27048	6.41139	7.02197	7.25681	7.25681	7.25681	7.25681	7.30378	7.30378	7.30378	7.30378	7.30378	7.16287	7.06894	7.06894	7.06894	7.06894
5.8008	6.03564	5.98867	5.94171	5.84777	5.8008	5.8008	5.75384	5.94171	7.35074	8.10223	8.10223	8.10223	8.10223	8.24313	8.33707	8.33707	8.33707	8.33707	7.86739	7.25681	7.20984	7.20984	7.20984	7.49165	8.00829	8.05526	8.05526	8.10223	7.82042	7.02197	6.8341	6.8341	6.8341	6.88106	7.20984	7.35074	7.30378	7.30378	7.35074	7.67952	7.86739	7.86739	7.86739	7.82042	7.44468	7.06894	7.06894	7.06894	7.06894
5.84777	6.08261	6.08261	6.12958	6.50532	6.59926	6.59926	6.59926	6.69319	7.72649	8.2901	8.2901	8.2901	8.2901	8.1492	8.00829	8.00829	8.00829	8.00829	7.49165	6.8341	6.78713	6.78713	6.78713	7.16287	7.96133	8.05526	8.05526	8.10223	7.86739	7.20984	7.06894	7.06894	7.06894	7.1159	7.25681	7.30378	7.30378	7.30378	7.30378	7.63255	7.82042	7.77345	7.77345	7.82042	7.53861	7.30378	7.30378	7.35074	7.35074
5.98867	6.31745	6.27048	6.36442	6.92803	7.1159	7.06894	7.06894	7.16287	7.91436	8.2901	8.2901	8.2901	8.2901	7.72649	7.25681	7.25681	7.25681	7.25681	7.30378	7.30378	7.30378	7.30378	7.30378	7.44468	7.72649	7.77345	7.77345	7.77345	7.67952	7.35074	7.30378	7.30378	7.30378	7.30378	7.30378	7.30378	7.30378	7.30378	7.30378	7.1159	6.975	6.975	6.975	7.02197	7.16287	7.30378	7.30378	7.30378	7.30378
5.98867	6.31745	6.27048	6.36442	6.88106	7.1159	7.06894	7.06894	7.16287	8.431	9.13552	9.08855	9.13552	9.08855	7.96133	7.02197	7.02197	7.02197	7.02197	7.49165	8.05526	8.05526	8.05526	8.10223	7.82042	7.30378	7.25681	7.25681	7.25681	7.44468	8.19617	8.33707	8.33707	8.33707	8.19617	7.35074	6.975	7.02197	7.02197	7.02197	6.88106	6.78713	6.78713	6.78713	6.78713	7.06894	7.30378	7.30378	7.30378	7.30378
6.78713	7.39771	7.30378	7.25681	6.92803	6.78713	6.8341	6.78713	6.92803	8.2901	9.08855	9.04159	9.04159	9.04159	8.24313	7.53861	7.58558	7.58558	7.58558	8.00829	8.52494	8.57191	8.57191	8.57191	8.2901	7.63255	7.58558	7.58558	7.53861	7.86739	8.85372	9.08855	9.08855	9.13552	8.85372	7.35074	6.74016	6.78713	6.78713	6.8341	7.30378	7.63255	7.58558	7.58558	7.58558	7.53861	7.53861	7.53861	7.53861	7.53861
7.35074	8.1492	8.10223	7.86739	6.69319	6.27048	6.31745	6.27048	6.41139	7.58558	8.2901	8.24313	8.24313	8.24313	8.00829	7.77345	7.77345	7.77345	7.77345	7.91436	8.00829	8.05526	8.00829	8.00829	8.05526	8.05526	8.05526	8.05526	8.05526	8.1492	8.47797	8.57191	8.52494	8.57191	8.431	7.77345	7.53861	7.53861	7.53861	7.58558	7.86739	8.05526	8.05526	8.05526	8.05526	7.91436	7.82042	7.82042	7.82042	7.82042
8.00829	8.90068	8.85372	8.38404	6.17655	5.42506	5.519	5.47203	5.6599	7.25681	8.10223	8.05526	8.05526	8.05526	8.00829	8.00829	8.00829	8.00829	8.00829	7.67952	7.25681	7.25681	7.25681	7.25681	7.49165	8.00829	8.05526	8.05526	8.05526	8.10223	8.24313	8.2901	8.2901	8.24313	8.33707	8.85372	9.04159	9.04159	9.04159	8.99462	8.52494	8.2901	8.2901	8.2901	8.24313	7.86739	7.53861	7.53861	7.53861	7.53861
8.66584	9.69914	9.65217	9.08855	6.50532	5.6599	5.75384	5.70687	5.89474	7.35074	8.10223	8.05526	8.05526	8.05526	8.61888	9.04159	9.04159	9.04159	9.04159	8.38404	7.53861	7.53861	7.53861	7.49165	7.86739	8.47797	8.52494	8.52494	8.52494	8.52494	8.52494	8.52494	8.52494	8.47797	8.80675	10.4976	11.1082	11.0612	11.1082	10.9673	9.69914	8.99462	9.04159	9.04159	8.99462	8.19617	7.49165	7.53861	7.53861	7.49165
8.38404	9.41733	9.32339	9.04159	7.67952	7.25681	7.30378	7.30378	7.35074	7.82042	8.05526	8.05526	8.05526	8.05526	8.75978	9.32339	9.32339	9.32339	9.32339	8.94765	8.52494	8.52494	8.52494	8.52494	9.04159	9.98094	10.0749	10.0749	10.1218	9.74611	8.90068	8.71281	8.75978	8.71281	9.13552	11.343	12.1415	12.0945	12.0945	11.9536	10.5446	9.74611	9.79307	9.79307	9.74611	8.94765	8.24313	8.2901	8.2901	8.24313
8.71281	9.84004	9.74611	9.55823	8.57191	8.24313	8.2901	8.2901	8.2901	8.24313	8.24313	8.24313	8.24313	8.2901	9.08855	9.74611	9.74611	9.74611	9.74611	9.51127	9.27643	9.27643	9.27643	9.22946	9.84004	10.9673	11.1082	11.1082	11.1082	10.7794	9.88701	9.69914	9.69914	9.65217	9.98094	11.5309	12.0475	12.0006	12.0475	11.9536	11.0142	10.4506	10.4976	10.4976	10.4506	9.51127	8.66584	8.66584	8.66584	8.66584
9.55823	10.9673	10.8264	10.5915	9.37036	8.99462	9.04159	9.04159	9.04159	9.18249	9.22946	9.22946	9.22946	9.27643	10.1218	10.7794	10.7794	10.7794	10.7794	10.6385	10.4976	10.4976	10.4976	10.4976	10.7324	11.2021	11.296	11.2491	11.2491	11.343	11.6248	11.6718	11.6718	11.6718	11.8127	12.5172	12.752	12.752	12.752	12.752	12.5642	12.4702	12.5172	12.5172	12.3763	11.7188	11.1082	11.1551	11.1551	11.1551
9.74611	11.2491	11.1082	10.8733	9.69914	9.27643	9.32339	9.32339	9.37036	9.79307	10.0279	10.0279	10.0279	10.0279	10.7324	11.2491	11.2491	11.2491	11.2491	11.39	11.5309	11.5309	11.5309	11.5309	11.6718	11.9536	12.0006	12.0006	11.9536	12.3293	13.5035	13.7853	13.7384	13.7384	13.7853	13.9732	14.0672	14.0672	14.0672	14.1141	14.5368	14.8186	14.8186	14.8186	14.7247	14.1141	13.5975	13.5975	13.5975	13.5975
9.55823	11.0612	10.9203	10.6855	9.79307	9.4643	9.4643	9.4643	9.55823	10.1688	10.5446	10.4976	10.4976	10.5446	11.296	11.9536	11.9536	11.9536	11.9536	11.8597	11.7657	11.7657	11.7657	11.7188	12.1415	12.9399	13.0339	13.0339	12.9869	13.3157	14.5368	14.7717	14.7717	14.7717	14.6777	14.0672	13.8323	13.8323	13.8323	13.8793	14.8186	15.3353	15.2883	15.3353	15.2883	14.4899	13.7853	13.7853	13.7853	13.7384
8.61888	9.79307	9.65217	9.69914	9.98094	10.0749	10.0749	10.0279	10.1218	10.7324	11.0612	11.0612	11.0612	11.0612	12.2354	13.1748	13.1748	13.1748	13.1748	12.846	12.4702	12.4702	12.4702	12.4233	12.799	13.4566	13.5505	13.5505	13.5035	13.8793	15.0535	15.2883	15.2883	15.2883	15.1004	13.8793	13.4096	13.4096	13.4096	13.5035	14.4899	15.0535	15.0065	15.0065	15.0065	14.3959	13.8323	13.8323	13.8323	13.7853
7.67952	8.57191	8.47797	8.61888	9.37036	9.6052	9.6052	9.55823	9.69914	10.8264	11.4839	11.4839	11.4369	11.5309	13.0808	14.4899	14.4429	14.4429	14.4899	14.1611	13.6914	13.6914	13.6914	13.6914	13.7853	13.9732	14.0202	14.0202	13.9732	14.1611	14.7717	14.9126	14.9126	14.9126	14.8656	14.7247	14.6777	14.7247	14.7247	14.7247	14.7717	14.7717	14.7717	14.7717	14.7717	14.1141	13.5505	13.5505	13.5505	13.5035
8.19617	9.27643	9.13552	9.18249	9.22946	9.27643	9.27643	9.22946	9.41733	11.5309	12.752	12.7051	12.7051	12.7051	13.9262	15.0065	15.0065	15.0065	15.0065	14.8186	14.5368	14.4899	14.4899	14.4899	14.5368	14.5368	14.5368	14.5368	14.5838	14.349	13.7384	13.5505	13.5975	13.5505	13.7384	14.9126	15.3823	15.3353	15.3353	15.2883	14.9595	14.7247	14.7247	14.7247	14.7247	14.2081	13.6914	13.6914	13.7384	13.6914
8.66584	9.93398	9.84004	9.79307	9.6052	9.51127	9.51127	9.51127	9.74611	12.4702	14.0202	13.9262	13.9262	13.9732	14.6308	15.2413	15.2413	15.2413	15.2413	15.2883	15.3823	15.3823	15.3823	15.3823	15.1474	14.6308	14.5368	14.5838	14.5838	14.302	13.4566	13.2217	13.2687	13.2217	13.4096	14.4429	14.8186	14.8186	14.8186	14.8186	15.0535	15.2413	15.1944	15.1944	15.1944	14.9126	14.6308	14.6308	14.6308	14.6777
8.75978	10.0279	9.93398	9.93398	9.93398	9.93398	9.93398	9.88701	10.2158	13.5505	15.4762	15.3823	15.3823	15.3823	15.2413	15.1474	15.1474	15.1474	15.1004	15.711	16.5564	16.5564	16.5564	16.6034	15.8519	14.302	14.0672	14.1141	14.1141	13.9262	13.2687	13.0808	13.1278	13.0808	13.2687	14.2081	14.5838	14.5368	14.5368	14.5838	15.4762	15.9928	15.9459	15.9459	15.9459	15.8519	15.805	15.805	15.805	15.805
10.0279	11.4839	11.343	11.296	11.0142	10.9203	10.9203	10.8733	11.296	14.9595	16.8852	16.7443	16.7913	16.7443	15.3823	14.302	14.302	14.302	14.302	14.9595	15.711	15.711	15.711	15.758	15.0065	13.6444	13.5035	13.5505	13.5505	13.3626	12.846	12.7051	12.7051	12.7051	12.9399	14.1611	14.5838	14.5368	14.5368	14.6308	15.758	16.3686	16.3216	16.3686	16.3216	15.758	15.2413	15.2413	15.2413	15.2413
10.9203	12.6581	12.4702	12.3763	11.9066	11.7188	11.7188	11.6718	12.0475	15.1004	16.6974	16.6034	16.6504	16.6034	15.2413	14.2081	14.2081	14.2081	14.2081	14.255	14.349	14.349	14.302	14.349	14.1611	13.7853	13.7384	13.7384	13.7853	13.5975	13.0808	12.9869	12.9869	12.9869	13.1748	14.2081	14.5838	14.5838	14.5838	14.6308	15.2883	15.6641	15.6171	15.6641	15.6641	14.6777	13.8323	13.8323	13.8323	13.8323
11.343	13.2687	13.0808	12.9399	12.1884	11.9536	12.0006	11.9536	12.2354	14.9126	16.3686	16.2746	16.2746	16.2746	15.2883	14.5368	14.5368	14.5368	14.5368	14.302	14.0202	14.0202	14.0202	14.0202	13.9732	13.8793	13.8793	13.8793	13.8793	13.8323	13.6444	13.5975	13.5975	13.5975	13.6444	13.9262	13.9732	13.9732	13.9732	14.0202	14.3959	14.6308	14.5838	14.5838	14.6308	13.9262	13.2687	13.2687	13.2687	13.2687
12.5172	14.8656	14.6308	14.4429	13.4566	13.1278	13.1748	13.1748	13.3626	14.9595	15.805	15.758	15.758	15.711	14.9595	14.302	14.349	14.349	14.349	14.2081	14.0202	14.0202	14.0202	14.0202	13.6914	12.9869	12.9399	12.9399	12.893	13.2687	14.349	14.5838	14.5368	14.5838	14.302	12.893	12.3763	12.4233	12.3763	12.4702	13.4566	14.0202	13.9732	13.9732	13.9732	13.8793	13.7853	13.7853	13.7853	13.7384
12.9399	15.4762	15.1944	15.1474	15.0535	15.0065	15.0065	15.0065	14.9595	14.5368	14.302	14.302	14.302	14.302	14.255	14.255	14.255	14.255	14.255	14.255	14.255	14.255	14.255	14.255	13.6914	12.5642	12.4233	12.4233	12.4233	12.799	13.9262	14.2081	14.1611	14.2081	13.9262	12.5642	12.0945	12.0945	12.0945	12.2354	13.5975	14.4429	14.3959	14.3959	14.3959	14.8186	15.1944	15.1944	15.1944	15.1944
12.0006	14.255	14.0202	14.1141	14.7717	15.0065	15.0065	15.0065	14.9595	14.5838	14.349	14.3959	14.3959	14.3959	14.255	14.2081	14.2081	14.2081	14.2081	14.1611	14.1141	14.1141	14.1141	14.1611	13.7384	12.893	12.799	12.846	12.799	12.9869	13.4566	13.5505	13.5505	13.5505	13.4566	12.9399	12.799	12.799	12.752	12.893	14.3959	15.2413	15.2413	15.2413	15.1944	15.1944	15.1474	15.1474	15.1474	15.1944
11.1551	13.2217	12.9399	13.2217	14.7247	15.2413	15.1944	15.1944	15.1944	15.1944	15.1944	15.1944	15.2413	15.1944	14.2081	13.3157	13.3626	13.3626	13.3157	13.6444	14.0672	14.0672	14.0672	14.1141	13.5975	12.6111	12.4702	12.5172	12.4702	12.752	13.6914	13.8793	13.8793	13.8793	13.7853	13.2687	13.0808	13.0808	13.0808	13.1748	14.5838	15.4292	15.3823	15.3823	15.3823	14.9595	14.5368	14.5368	14.5838	14.5838
11.8127	14.1611	13.8793	14.1141	15.1474	15.5701	15.5232	15.5232	15.5232	15.2883	15.1474	15.1474	15.1944	15.1474	14.302	13.5505	13.5505	13.5505	13.5505	14.255	15.1474	15.1944	15.1944	15.2413	14.4429	12.846	12.6581	12.6581	12.6581	13.0808	14.5368	14.8656	14.8656	14.8656	14.7717	14.0672	13.7853	13.8323	13.8323	13.8323	14.255	14.4899	14.4899	14.4899	14.4899	14.4429	14.3959	14.3959	14.3959	14.3959
12.752	15.4292	15.1474	15.1944	15.4292	15.5232	15.5232	15.5232	15.4762	14.9126	14.5368	14.5838	14.5838	14.5838	14.4429	14.302	14.302	14.302	14.302	14.8186	15.5232	15.5701	15.5701	15.5701	14.9126	13.5505	13.3626	13.4096	13.3626	13.8323	15.3823	15.758	15.711	15.711	15.5232	14.2081	13.6914	13.7384	13.7384	13.7384	13.6444	13.5975	13.5975	13.5975	13.5975	13.6444	13.6914	13.6914	13.6914	13.6914
12.3763	15.0065	14.7247	14.8186	15.3823	15.5701	15.5701	15.5701	15.4762	14.6308	14.1611	14.1611	14.1611	14.1611	14.2081	14.255	14.255	14.255	14.255	14.6308	15.1944	15.1944	15.1944	15.1944	14.8186	13.9732	13.8323	13.8793	13.8323	14.255	15.6171	15.9459	15.8989	15.9459	15.711	14.4429	13.9262	13.9732	13.9732	13.9262	13.4566	13.1278	13.1748	13.1748	13.1748	13.1748	13.1748	13.1748	13.1748	13.1748
12.4233	15.1474	14.8186	14.8656	14.9595	15.0065	15.0065	15.0065	14.9595	14.1611	13.7384	13.7384	13.7384	13.7384	13.8323	13.8793	13.8793	13.8793	13.8793	14.1611	14.5838	14.5838	14.5838	14.6308	14.255	13.4566	13.3626	13.3626	13.3157	13.6914	14.8186	15.1004	15.0535	15.0535	15.0065	14.6308	14.4899	14.4899	14.5368	14.4429	13.3626	12.6581	12.7051	12.6581	12.7051	13.4566	14.1611	14.2081	14.2081	14.2081
12.4702	14.8186	14.5838	14.5368	14.302	14.2081	14.2081	14.2081	14.1611	13.8323	13.6914	13.6914	13.6914	13.6444	12.9869	12.4233	12.4233	12.4233	12.4233	13.1278	14.0202	14.0202	14.0202	14.0202	13.8323	13.4096	13.3626	13.3626	13.3626	13.4566	13.8323	13.9262	13.8793	13.8793	14.1141	15.4292	15.8989	15.8519	15.8989	15.758	14.2081	13.3157	13.3626	13.3626	13.3626	14.4899	15.4762	15.4762	15.4762	15.4762
12.3293	14.4899	14.255	14.255	14.4429	14.5368	14.5368	14.5368	14.4429	13.5035	13.0339	13.0808	13.0808	13.0339	12.2824	11.7188	11.7188	11.7188	11.6718	12.3763	13.1748	13.2217	13.1748	13.1748	13.5035	14.1141	14.2081	14.2081	14.2081	14.0672	13.6444	13.5505	13.5505	13.5035	13.8323	15.5232	16.0868	16.0398	16.0868	15.9459	14.6777	13.9732	14.0202	14.0202	14.0202	15.0065	15.8519	15.8519	15.8519	15.8989
11.5779	13.5975	13.3626	13.5505	14.302	14.5368	14.5368	14.5368	14.4429	13.3626	12.799	12.846	12.846	12.846	12.0945	11.4839	11.4839	11.4839	11.4839	12.6111	13.9732	14.0202	14.0202	14.0202	14.0672	14.2081	14.2081	14.2081	14.255	14.1141	13.5975	13.5035	13.5035	13.5035	13.6444	14.349	14.5838	14.5838	14.5838	14.5368	14.2081	14.0202	14.0202	14.0202	14.0202	15.2883	16.3686	16.3686	16.3686	16.4155
11.5779	13.6914	13.4566	13.5975	14.4429	14.6777	14.6777	14.6777	14.5838	13.3157	12.6581	12.6581	12.6581	12.6581	12.6111	12.5642	12.5642	12.5642	12.5642	13.5035	14.6777	14.7247	14.7247	14.7247	14.302	13.4566	13.3626	13.3626	13.3626	13.5035	13.7853	13.8793	13.8793	13.8793	13.8323	13.7384	13.6914	13.6914	13.6914	13.7384	14.0202	14.1611	14.1611	14.1611	14.1611	15.0065	15.758	15.711	15.711	15.758
12.6111	15.0065	14.7717	14.8186	14.9595	15.0065	15.0065	15.0065	14.9126	13.7384	13.0808	13.1278	13.1278	13.1278	13.3157	13.4566	13.5035	13.5035	13.5035	13.5035	13.4566	13.4566	13.4566	13.4566	13.4566	13.5035	13.5035	13.5035	13.5035	13.6444	14.255	14.349	14.349	14.349	14.349	14.302	14.302	14.302	14.302	14.349	14.6308	14.8186	14.8186	14.8186	14.8186	15.1004	15.3353	15.3353	15.3353	15.3823
13.1278	15.8519	15.5701	15.4762	15.0535	14.8656	14.9126	14.9126	14.8656	14.255	13.9732	13.9732	13.9732	13.9732	14.1141	14.255	14.255	14.255	14.255	13.3157	12.1415	12.0475	12.0945	12.0006	12.846	14.4899	14.6777	14.6308	14.6777	14.5368	14.1141	14.0672	14.0672	14.0672	14.1611	14.6777	14.8656	14.8656	14.8186	14.8656	15.2883	15.5232	15.5232	15.5232	15.4762	15.711	15.8989	15.8989	15.8989	15.8989
12.7051	15.2883	15.0065	14.9126	14.4429	14.255	14.255	14.255	14.302	14.7247	15.0065	14.9595	15.0065	14.9595	13.9732	13.1748	13.1748	13.1748	13.1748	12.799	12.3293	12.3293	12.3293	12.2824	13.0808	14.6777	14.9126	14.8656	14.8656	14.6777	14.0202	13.8793	13.8793	13.8793	13.9262	14.3959	14.5838	14.5368	14.5368	14.5838	15.1944	15.5701	15.5232	15.5232	15.5232	15.3353	15.1474	15.1474	15.1474	15.1474
11.5779	13.8793	13.6444	13.5975	13.5975	13.5975	13.5975	13.5505	13.6444	14.4429	14.9126	14.9126	14.9126	14.8656	13.4096	12.1884	12.1884	12.1884	12.1884	12.4702	12.846	12.846	12.846	12.799	13.3626	14.4899	14.6308	14.5838	14.6308	14.4429	13.7853	13.6444	13.6914	13.6444	13.7853	14.349	14.5838	14.5368	14.5368	14.5838	15.1944	15.5701	15.5701	15.5701	15.5232	14.6777	13.9262	13.9262	13.9262	13.9262
11.5779	13.8793	13.6444	13.6444	13.5505	13.5035	13.5035	13.5035	13.5505	14.1141	14.3959	14.3959	14.3959	14.3959	13.5035	12.7051	12.7051	12.7051	12.7051	12.6581	12.5172	12.5172	12.5172	12.4702	12.9869	14.0202	14.1611	14.1141	14.1141	14.1611	14.255	14.255	14.302	14.302	14.302	14.3959	14.3959	14.3959	14.3959	14.4429	14.9595	15.2413	15.2413	15.2413	15.2413	14.4899	13.8323	13.8323	13.8323	13.8323
11.9066	14.3959	14.1141	14.1141	13.9732	13.9262	13.9262	13.9262	13.9732	14.1141	14.2081	14.2081	14.2081	14.2081	14.0202	13.8793	13.8793	13.8793	13.8793	13.4566	12.799	12.799	12.799	12.799	12.799	12.799	12.799	12.799	12.752	13.1748	14.4429	14.7717	14.7247	14.7247	14.6308	14.1141	13.8793	13.8793	13.8793	13.9262	14.4429	14.7247	14.7247	14.7247	14.7247	14.6308	14.4899	14.4899	14.4899	14.5368
12.1884	14.8186	14.5368	14.5838	14.7247	14.8186	14.8186	14.8186	14.7717	14.4899	14.349	14.349	14.349	14.349	14.6777	14.9595	14.9595	14.9595	14.9595	14.302	13.4096	13.3626	13.3626	13.4096	13.0808	12.4233	12.3293	12.3293	12.2824	12.6111	13.6914	13.9732	13.9262	13.9262	13.9262	13.8323	13.8323	13.8323	13.8323	13.8793	14.3959	14.6777	14.6777	14.6777	14.6777	14.5368	14.3959	14.3959	14.3959	14.3959
12.0475	14.5838	14.302	14.349	14.6308	14.7247	14.7247	14.7247	14.6777	14.4429	14.302	14.302	14.302	14.302	14.6777	15.0065	15.0065	15.0065	15.0535	14.2081	13.0808	13.0339	13.0339	13.0339	13.0808	13.1278	13.1278	13.1278	13.1278	13.2217	13.6914	13.8323	13.7853	13.7853	13.8793	14.302	14.4899	14.4899	14.4899	14.4899	14.4899	14.4899	14.4899	14.4899	14.4899	14.302	14.1611	14.1611	14.2081	14.2081
11.8597	13.9262	13.6914	13.8323	14.5368	14.8186	14.7717	14.7717	14.7717	14.8656	14.9595	14.9595	14.9595	14.9595	15.0065	15.0065	15.0065	15.0065	15.0535	14.255	13.3157	13.2687	13.2687	13.2687	13.3626	13.5505	13.5505	13.5505	13.5505	13.7384	14.3959	14.5368	14.4899	14.4899	14.5368	14.5838	14.5838	14.5838	14.5838	14.5838	14.9126	15.0535	15.0535	15.0535	15.0535	14.7247	14.3959	14.3959	14.3959	14.3959
12.2354	14.4429	14.2081	14.1611	13.8323	13.6914	13.6914	13.6914	13.7853	14.6777	15.1944	15.1474	15.1474	15.1474	15.0065	14.9126	14.9126	14.9126	14.9126	14.4429	13.8793	13.8793	13.8793	13.8793	13.6444	13.2217	13.1748	13.1748	13.1748	13.4096	14.0672	14.2081	14.2081	14.2081	14.1611	14.1611	14.1611	14.1611	14.1611	14.1611	14.2081	14.255	14.255	14.255	14.255	14.0202	13.8323	13.8323	13.8323	13.8323
12.7051	15.1474	14.9126	14.6308	13.3157	12.893	12.9399	12.893	13.0808	14.5838	15.4292	15.3823	15.3823	15.3823	14.8656	14.4429	14.4429	14.4429	14.4899	14.0202	13.5035	13.4566	13.4566	13.5035	13.0339	12.2354	12.0945	12.1415	12.0945	12.3763	13.0808	13.2687	13.2217	13.2217	13.2217	13.1278	13.1278	13.1278	13.1278	13.1748	14.0202	14.5368	14.5368	14.5368	14.4899	13.8323	13.1748	13.2217	13.2217	13.2217
12.2354	14.5368	14.302	14.255	14.1611	14.1141	14.1141	14.1141	14.2081	14.6777	14.9595	14.9126	14.9126	14.9126	14.349	13.9262	13.9262	13.9262	13.9262	13.5505	13.0339	13.0339	13.0339	13.0339	12.7051	12.0475	11.9536	11.9536	11.9536	12.2824	13.3626	13.6444	13.5975	13.5975	13.5505	13.1748	12.9869	13.0339	12.9869	13.0808	13.8793	14.349	14.302	14.302	14.302	13.8793	13.5035	13.5035	13.5035	13.5035
11.1551	13.1748	12.9399	13.1748	14.4429	14.9126	14.8656	14.8656	14.8656	14.7247	14.6777	14.6777	14.6777	14.6777	14.255	13.8793	13.8793	13.9262	13.9262	13.6914	13.3626	13.3626	13.3626	13.3626	13.1278	12.6581	12.6111	12.6111	12.6111	12.846	13.7853	14.0202	13.9732	13.9732	13.8793	13.2217	12.9869	12.9869	12.9869	13.0339	13.3626	13.5975	13.5975	13.5975	13.5975	13.5975	13.6444	13.6444	13.6444	13.6444
10.3097	12.0945	11.8597	12.2354	13.9732	14.5838	14.5368	14.5368	14.5368	14.6777	14.7717	14.7717	14.7717	14.7717	14.7247	14.6777	14.6777	14.6777	14.6777	14.5838	14.4429	14.4429	14.4429	14.4429	14.3959	14.255	14.255	14.255	14.255	14.2081	14.1611	14.1141	14.1141	14.1611	14.0672	13.5035	13.3157	13.3157	13.3157	13.3626	13.5975	13.7384	13.7384	13.7384	13.7384	13.9732	14.1611	14.1611	14.1611	14.1611
9.69914	11.296	11.1082	11.4369	13.0339	13.6444	13.5505	13.5505	13.5975	13.8793	14.0202	14.0202	14.0202	14.0202	14.0672	14.1141	14.1141	14.1141	14.1141	14.349	14.6308	14.6308	14.6308	14.6777	14.4899	14.1141	14.0672	14.1141	14.0672	14.1611	14.4429	14.4899	14.4899	14.4899	14.4899	14.5838	14.6308	14.6308	14.6308	14.6308	14.5838	14.5838	14.5838	14.5838	14.5368	14.8186	15.0535	15.0535	15.0535	15.0535
9.55823	11.1082	10.9203	11.0142	11.4369	11.5779	11.5309	11.5309	11.6248	12.799	13.4566	13.4096	13.4096	13.4096	13.6914	13.9262	13.9262	13.9262	13.9262	14.349	14.9595	14.9595	14.9595	15.0065	14.6777	13.9732	13.9262	13.9262	13.8793	14.0672	14.5368	14.6308	14.6308	14.6308	14.7247	15.2883	15.5232	15.5232	15.5232	15.4762	15.1944	15.0065	15.0065	15.0065	15.0065	15.2413	15.4292	15.4292	15.4292	15.4762
9.32339	10.8264	10.6855	10.6385	10.5446	10.4976	10.4976	10.4976	10.5915	11.6248	12.2354	12.1884	12.1884	12.1884	12.846	13.4566	13.4096	13.4096	13.4096	14.0672	15.0065	15.0535	15.0535	15.0535	14.6308	13.6914	13.5505	13.5975	13.5505	13.8323	14.7717	15.0065	15.0065	15.0065	15.0065	15.1004	15.1474	15.1474	15.1474	15.1474	14.8186	14.6308	14.6308	14.6308	14.6777	14.6308	14.5838	14.5838	14.5368	14.5368
9.6052	11.296	11.1551	11.0142	10.3097	10.0749	10.0749	10.0749	10.1218	10.6385	10.9203	10.8733	10.8733	10.9203	11.7188	12.4233	12.4233	12.4233	12.3763	13.4096	14.8186	14.8656	14.8656	14.8656	14.4899	13.7384	13.6444	13.6444	13.5975	13.8323	14.6777	14.8656	14.8656	14.8656	14.7247	13.9262	13.5975	13.5975	13.5975	13.5975	13.2687	13.0808	13.0808	13.0808	13.1278	13.0339	12.9399	12.9399	12.893	12.893
9.65217	11.39	11.2021	11.0612	10.1688	9.79307	9.84004	9.79307	9.88701	10.8264	11.39	11.39	11.39	11.39	11.5779	11.7657	11.7657	11.7657	11.7657	12.5642	13.6914	13.7853	13.7384	13.7384	13.8323	13.9732	14.0202	14.0202	14.0202	14.0202	14.0672	14.0672	14.0672	14.0672	13.9732	13.3157	13.0339	13.0339	13.0808	13.0339	12.7051	12.5172	12.5172	12.5172	12.5172	12.9869	13.4096	13.4566	13.4096	13.4096
9.27643	10.6855	10.5446	10.3567	9.55823	9.27643	9.32339	9.27643	9.37036	10.3097	10.7794	10.7794	10.7794	10.7794	11.6718	12.4233	12.3763	12.3763	12.3763	12.3293	12.1884	12.1884	12.1884	12.1884	12.6581	13.6444	13.7853	13.7384	13.7384	13.6914	13.4566	13.4096	13.4096	13.4096	13.3626	13.1278	13.0339	13.0339	13.0339	12.9869	12.752	12.6111	12.6111	12.6111	12.6111	13.0808	13.5035	13.5035	13.5035	13.4566
10.3567	12.0006	11.8597	11.5779	10.3097	9.88701	9.93398	9.93398	9.88701	9.32339	9.04159	9.04159	9.04159	9.08855	11.0612	12.7051	12.6581	12.6581	12.6581	12.4702	12.1884	12.1884	12.1884	12.1884	12.3293	12.5642	12.5642	12.5642	12.5642	12.6111	12.6581	12.6581	12.6581	12.6111	12.6581	12.9399	13.0339	13.0339	13.0339	13.0339	12.9869	12.9869	12.9869	12.9869	12.9869	12.9869	12.9869	12.9869	12.9869	12.9869
10.4976	12.1884	12.0475	11.7657	10.3097	9.79307	9.84004	9.88701	9.74611	8.71281	8.19617	8.19617	8.19617	8.24313	10.6855	12.752	12.7051	12.7051	12.7051	12.752	12.799	12.799	12.799	12.799	12.5642	12.0475	11.9536	11.9536	11.9536	12.0475	12.2824	12.3763	12.3293	12.3293	12.4233	12.799	12.9869	12.9399	12.9399	12.9399	13.0339	13.0339	13.0339	13.0339	13.0339	12.799	12.5642	12.5642	12.5642	12.5642
10.0279	11.6248	11.4839	11.2021	9.79307	9.32339	9.37036	9.37036	9.32339	8.75978	8.47797	8.47797	8.47797	8.52494	9.98094	11.2021	11.2021	11.1551	11.1551	11.4839	11.9536	11.9536	11.9536	11.9536	11.8597	11.6718	11.6248	11.6248	11.6248	11.6248	11.6248	11.6248	11.6248	11.6248	11.7188	12.2824	12.5172	12.5172	12.4702	12.5172	12.846	13.0339	13.0339	13.0339	13.0339	12.799	12.5642	12.6111	12.6111	12.6111
9.32339	10.7324	10.5915	10.5915	10.6385	10.6385	10.6385	10.6855	10.5446	9.18249	8.431	8.431	8.431	8.47797	9.22946	9.84004	9.84004	9.84004	9.84004	10.1688	10.5915	10.6385	10.6385	10.5915	11.0612	12.0475	12.1415	12.1415	12.1415	12.0475	11.7188	11.6718	11.6718	11.6718	11.7188	12.0006	12.0945	12.0945	12.0945	12.1415	12.7051	13.0339	13.0339	13.0339	13.0339	12.9869	12.9869	12.9869	12.9869	12.9869
8.85372	10.1688	9.98094	10.2628	11.8127	12.3293	12.2824	12.3293	12.0945	9.51127	8.10223	8.1492	8.1492	8.1492	8.19617	8.19617	8.19617	8.19617	8.1492	8.99462	10.0279	10.0749	10.0749	10.0279	10.9203	12.752	12.9399	12.9399	12.9399	12.799	12.3763	12.2824	12.3293	12.3293	12.2824	12.0475	11.9536	11.9536	11.9536	12.0006	12.6581	13.0808	13.0339	13.0339	13.0339	12.9869	12.9869	12.9869	12.9869	12.9869
8.52494	9.74611	9.55823	9.98094	12.0006	12.7051	12.6581	12.7051	12.4702	9.93398	8.52494	8.57191	8.61888	8.57191	8.10223	7.72649	7.72649	7.72649	7.67952	8.66584	9.93398	9.98094	9.98094	9.93398	10.8733	12.846	13.1278	13.0808	13.0808	12.9399	12.3293	12.2354	12.2354	12.2354	12.1884	11.7188	11.5779	11.5779	11.5779	11.6248	12.4702	12.9869	12.9869	12.9869	12.9869	12.799	12.6111	12.6111	12.6111	12.6111
8.431	9.65217	9.51127	9.88701	12.0006	12.799	12.7051	12.752	12.5642	10.6855	9.6052	9.65217	9.65217	9.65217	8.94765	8.2901	8.33707	8.33707	8.2901	8.75978	9.32339	9.37036	9.32339	9.27643	10.3567	12.5642	12.893	12.846	12.846	12.893	13.0339	13.0808	13.0808	13.1278	12.9399	11.9536	11.5779	11.5779	11.5779	11.6248	12.1415	12.4233	12.4233	12.4233	12.4702	12.4233	12.3763	12.3763	12.3763	12.3763
8.52494	9.79307	9.65217	9.79307	10.7794	11.1551	11.1082	11.1082	11.1082	10.9203	10.8264	10.8264	10.8264	10.8264	9.37036	8.10223	8.1492	8.1492	8.1492	7.96133	7.72649	7.72649	7.72649	7.63255	8.80675	11.296	11.6248	11.5779	11.5309	12.0945	13.9262	14.3959	14.349	14.3959	14.1141	12.5642	11.9066	11.9536	11.9536	11.9536	11.8127	11.7188	11.7188	11.7188	11.7188	11.7188	11.6718	11.6718	11.6718	11.6718
9.22946	10.7794	10.6385	10.5446	10.0279	9.84004	9.88701	9.84004	9.88701	10.3097	10.5446	10.5446	10.5446	10.5446	9.22946	8.00829	8.00829	8.05526	8.05526	7.67952	7.16287	7.1159	7.1159	7.06894	8.10223	10.3097	10.5915	10.5446	10.4976	11.296	14.0202	14.6777	14.6308	14.6308	14.3959	12.752	12.0945	12.1415	12.1415	12.1415	11.9536	11.8127	11.8597	11.8597	11.8597	11.7188	11.5779	11.5779	11.5779	11.5779
10.4037	12.4702	12.2824	12.0475	10.7794	10.3097	10.3097	10.3097	10.3097	10.2628	10.2158	10.2158	10.2158	10.2158	9.13552	8.1492	8.1492	8.1492	8.1492	7.96133	7.67952	7.67952	7.67952	7.63255	8.38404	9.98094	10.1688	10.1688	10.0749	11.0142	14.2081	15.0535	14.9595	15.0065	14.7247	12.9869	12.2824	12.3293	12.3293	12.2824	11.5779	11.1082	11.1082	11.1082	11.1551	11.5779	11.9536	11.9536	11.9536	11.9536
10.4976	12.4702	12.2824	12.0006	10.5446	9.98094	10.0279	9.98094	10.0279	10.6385	10.9673	10.9673	10.9673	10.9673	9.88701	8.90068	8.94765	8.94765	8.94765	9.13552	9.4643	9.4643	9.4643	9.4643	9.74611	10.4037	10.4976	10.4506	10.4037	11.2491	14.2081	14.9595	14.8656	14.9126	14.5368	12.4233	11.5309	11.6248	11.6248	11.5779	11.0142	10.6855	10.6855	10.6855	10.6855	11.39	12.0945	12.0945	12.0945	12.0475
9.32339	10.6385	10.4976	10.3097	9.4643	9.18249	9.18249	9.18249	9.32339	10.7324	11.4839	11.4369	11.4369	11.39	10.3567	9.51127	9.51127	9.51127	9.51127	10.0279	10.6855	10.7324	10.6855	10.7324	10.6385	10.4976	10.4976	10.4976	10.4506	11.1082	13.2217	13.6914	13.6444	13.6914	13.3626	11.7657	11.1551	11.2021	11.2021	11.2491	11.39	11.5309	11.5309	11.4839	11.4839	12.0945	12.6111	12.6111	12.6111	12.6111
9.13552	10.4506	10.3567	10.1688	9.22946	8.90068	8.90068	8.90068	9.04159	10.4037	11.1551	11.1082	11.1082	11.0612	10.4976	9.98094	10.0279	10.0279	10.0279	9.93398	9.79307	9.74611	9.74611	9.74611	9.84004	10.0749	10.1218	10.0749	10.0749	10.4976	11.8597	12.1415	12.0945	12.0945	12.0945	12.0006	12.0006	12.0006	12.0006	12.0006	12.2354	12.3293	12.3293	12.3293	12.3293	13.1278	13.8323	13.8323	13.8323	13.8793
9.13552	10.4976	10.3567	10.1688	9.22946	8.90068	8.94765	8.94765	9.04159	10.0279	10.5915	10.5446	10.5446	10.5446	10.4976	10.4506	10.4506	10.4506	10.4976	9.88701	9.13552	9.08855	9.08855	9.08855	9.37036	10.0279	10.0749	10.0749	10.0749	10.2158	10.7324	10.8264	10.8264	10.7794	11.0142	12.3763	12.893	12.846	12.846	12.846	12.4233	12.1884	12.1884	12.1884	12.1884	12.9869	13.6914	13.6914	13.6914	13.7384
10.5446	12.4233	12.2354	12.1415	11.6718	11.4839	11.5309	11.5309	11.4839	10.6855	10.2158	10.2628	10.2628	10.2628	10.4037	10.5446	10.5446	10.5446	10.5915	9.93398	9.08855	9.08855	9.08855	9.04159	9.4643	10.3097	10.4506	10.4037	10.4037	10.5446	10.9203	11.0142	11.0142	10.9673	11.1551	12.1884	12.5642	12.5642	12.5172	12.5172	12.4233	12.3763	12.3763	12.4233	12.3763	11.7188	11.1082	11.1082	11.1082	11.1082
11.7188	14.0202	13.7853	13.6914	13.1748	12.9869	13.0339	13.0339	12.9399	11.8597	11.296	11.296	11.343	11.296	10.8733	10.5446	10.5446	10.5446	10.5446	10.0749	9.51127	9.4643	9.4643	9.4643	9.65217	10.0749	10.1218	10.0749	10.0749	10.3567	11.2021	11.39	11.39	11.39	11.39	11.4839	11.5309	11.5309	11.5309	11.5309	11.8597	12.0475	12.0475	12.0475	12.0945	11.296	10.5446	10.5446	10.5915	10.5446
11.5779	13.8323	13.5505	13.5975	13.8323	13.9262	13.9262	13.9262	13.8323	12.6111	11.9536	12.0006	12.0006	11.9536	11.2491	10.5915	10.5915	10.6385	10.6385	10.1688	9.51127	9.51127	9.51127	9.51127	9.51127	9.4643	9.4643	9.4643	9.4643	9.69914	10.5446	10.7324	10.7324	10.7324	10.6855	10.4506	10.3567	10.3567	10.3567	10.3567	10.7794	11.0142	11.0142	11.0142	11.0612	11.2021	11.343	11.343	11.343	11.343
10.8733	12.9399	12.7051	12.893	13.9732	14.3959	14.349	14.349	14.2081	12.799	12.0006	12.0475	12.0475	12.0475	11.7188	11.39	11.4369	11.4369	11.4369	10.5446	9.32339	9.22946	9.27643	9.27643	8.99462	8.431	8.38404	8.38404	8.33707	8.71281	9.74611	10.0279	9.98094	9.98094	10.0279	10.2158	10.3097	10.3097	10.3097	10.2628	9.69914	9.37036	9.37036	9.37036	9.41733	10.4976	11.5309	11.5309	11.5309	11.5309
11.0612	13.2687	13.0339	13.0339	13.2217	13.2687	13.2687	13.2687	13.1748	12.5172	12.1415	12.1415	12.1884	12.1884	12.2354	12.3293	12.3293	12.3293	12.3763	11.4839	10.3097	10.2628	10.3097	10.3097	9.93398	9.04159	8.94765	8.99462	8.99462	8.90068	8.80675	8.75978	8.75978	8.75978	8.80675	9.18249	9.32339	9.27643	9.27643	9.27643	9.08855	8.99462	8.99462	8.99462	8.99462	10.0279	11.0612	11.0612	11.0142	11.0142
11.9536	14.5368	14.302	14.0672	12.7051	12.1884	12.2354	12.2354	12.2824	12.9399	13.3626	13.3626	13.3626	13.3626	12.9399	12.6111	12.6111	12.6111	12.6581	11.9536	11.0142	10.9673	10.9673	10.9673	10.7794	10.2628	10.2158	10.2158	10.2628	9.84004	8.47797	8.10223	8.1492	8.1492	8.19617	8.47797	8.61888	8.57191	8.57191	8.61888	8.94765	9.13552	9.13552	9.13552	9.13552	9.51127	9.84004	9.84004	9.84004	9.84004
12.0006	14.6777	14.3959	14.1611	12.893	12.4233	12.4702	12.4233	12.5172	13.6914	14.3959	14.3959	14.3959	14.349	13.8323	13.3157	13.3157	13.3157	13.3626	12.4702	11.2491	11.1551	11.2021	11.2021	10.9203	10.2628	10.1688	10.1688	10.2158	9.98094	9.22946	9.04159	9.04159	9.04159	8.99462	8.66584	8.47797	8.52494	8.47797	8.57191	9.27643	9.79307	9.74611	9.74611	9.74611	9.65217	9.55823	9.55823	9.55823	9.55823
10.3097	12.3293	12.0945	12.1884	12.7051	12.893	12.893	12.893	12.9399	13.9732	14.5838	14.5838	14.5838	14.5838	13.7853	13.0808	13.0808	13.0808	13.0808	12.7051	12.1884	12.1415	12.1415	12.1884	11.7188	10.6855	10.5446	10.5446	10.5446	10.6855	11.2021	11.39	11.343	11.39	11.1082	9.27643	8.52494	8.57191	8.57191	8.57191	8.99462	9.27643	9.27643	9.27643	9.27643	9.37036	9.51127	9.51127	9.51127	9.51127
9.08855	10.4506	10.2628	10.4976	11.7657	12.1884	12.1415	12.1415	12.2824	13.6914	14.4899	14.4429	14.4429	14.3959	13.0339	11.8597	11.8597	11.8597	11.8597	11.8127	11.7657	11.7657	11.7657	11.7657	11.7657	11.7188	11.7188	11.7188	11.7188	11.6248	11.39	11.296	11.343	11.343	11.0612	9.51127	8.90068	8.94765	8.94765	8.94765	8.99462	9.04159	9.04159	9.04159	9.04159	8.90068	8.75978	8.75978	8.75978	8.75978
8.57191	9.69914	9.55823	9.65217	10.2158	10.4037	10.4037	10.3567	10.5446	12.3293	13.3157	13.2687	13.2687	13.2217	12.2354	11.39	11.39	11.39	11.39	11.2491	11.0142	10.9673	10.9673	10.9673	11.2021	11.6248	11.6718	11.6718	11.6718	11.4839	10.7794	10.5915	10.6385	10.6385	10.4506	9.41733	9.04159	9.04159	9.04159	9.04159	9.04159	8.99462	8.99462	8.99462	8.99462	8.71281	8.47797	8.47797	8.47797	8.47797
7.63255	8.47797	8.38404	8.47797	9.08855	9.27643	9.27643	9.22946	9.37036	10.6855	11.39	11.343	11.343	11.296	10.5446	9.93398	9.93398	9.93398	9.93398	9.55823	9.13552	9.08855	9.08855	9.04159	9.65217	10.9203	11.0612	11.0142	11.0142	10.8733	10.2158	10.0749	10.0749	10.0749	9.98094	9.22946	8.94765	8.99462	8.99462	8.94765	8.75978	8.61888	8.61888	8.61888	8.61888	8.1492	7.67952	7.67952	7.67952	7.67952
7.02197	7.72649	7.58558	7.82042	9.04159	9.4643	9.41733	9.41733	9.41733	9.4643	9.4643	9.4643	9.4643	9.41733	8.66584	8.00829	8.00829	8.00829	7.96133	8.19617	8.47797	8.47797	8.47797	8.431	8.75978	9.41733	9.51127	9.4643	9.4643	9.4643	9.32339	9.27643	9.27643	9.27643	9.18249	8.52494	8.2901	8.2901	8.2901	8.2901	8.431	8.52494	8.52494	8.52494	8.47797	7.39771	6.36442	6.36442	6.36442	6.31745
[truncated: 51 more columns]

## Sheet: BCa (umolmol)
554.327	579.154	577.085	566.74	531.569	523.293	523.293	525.362	519.155	477.777	461.225	463.294	463.294	467.432	494.328	502.604	500.535	500.535	502.604	525.362	548.12	550.189	550.189	550.189	566.74	587.429	591.567	593.636	593.636	614.325	651.566	657.772	655.704	657.772	649.497	610.187	601.912	606.05	606.05	614.325	670.186	697.082	697.082	701.22	688.806	641.221	620.532	620.532	622.601	622.601
558.464	593.636	589.498	583.291	562.602	558.464	558.464	560.533	550.189	483.984	455.019	457.088	457.088	459.157	498.466	525.362	523.293	523.293	523.293	570.878	618.463	618.463	618.463	618.463	620.532	622.601	622.601	622.601	620.532	635.014	672.255	678.462	676.393	678.462	670.186	639.152	630.877	630.877	628.808	637.083	690.875	713.633	711.564	711.564	711.564	676.393	651.566	651.566	651.566	651.566
560.533	595.705	593.636	587.429	568.809	564.671	564.671	566.74	556.396	496.397	469.501	471.57	471.57	475.708	521.224	552.258	550.189	550.189	550.189	589.498	630.877	630.877	630.877	630.877	622.601	610.187	610.187	610.187	608.118	620.532	649.497	653.635	651.566	653.635	647.428	628.808	622.601	622.601	622.601	626.739	657.772	672.255	670.186	670.186	670.186	645.359	626.739	626.739	626.739	624.67
630.877	682.599	678.462	663.979	610.187	597.774	597.774	599.843	589.498	517.086	486.052	488.121	488.121	490.19	523.293	546.051	543.982	543.982	543.982	593.636	645.359	645.359	645.359	645.359	639.152	628.808	626.739	626.739	626.739	632.945	647.428	651.566	651.566	651.566	641.221	597.774	585.36	585.36	585.36	587.429	601.912	608.118	606.05	606.05	606.05	597.774	589.498	589.498	589.498	589.498
676.393	740.529	734.322	713.633	641.221	620.532	622.601	624.67	610.187	519.155	477.777	481.915	479.846	483.984	529.5	560.533	558.464	558.464	558.464	601.912	647.428	647.428	647.428	647.428	651.566	659.841	659.841	659.841	659.841	661.91	668.117	668.117	668.117	670.186	649.497	566.74	541.913	543.982	543.982	543.982	548.12	550.189	550.189	550.189	550.189	568.809	581.223	581.223	581.223	581.223
695.013	765.356	759.149	736.391	649.497	626.739	628.808	628.808	618.463	541.913	508.811	510.879	510.879	515.017	564.671	597.774	597.774	597.774	597.774	612.256	630.877	630.877	628.808	628.808	639.152	657.772	657.772	657.772	657.772	666.048	684.668	686.737	686.737	688.806	666.048	566.74	537.775	539.844	539.844	541.913	552.258	556.396	556.396	556.396	556.396	575.016	589.498	587.429	587.429	587.429
692.944	763.287	757.08	738.46	668.117	647.428	649.497	651.566	643.29	585.36	560.533	562.602	562.602	564.671	603.981	630.877	628.808	628.808	628.808	630.877	632.945	632.945	632.945	632.945	651.566	682.599	684.668	684.668	684.668	682.599	678.462	678.462	678.462	680.531	663.979	597.774	577.085	579.154	579.154	581.223	583.291	585.36	585.36	585.36	585.36	616.394	641.221	641.221	641.221	641.221
651.566	713.633	707.426	705.357	705.357	705.357	705.357	705.357	701.22	663.979	649.497	649.497	649.497	651.566	682.599	701.22	699.151	699.151	699.151	699.151	697.082	699.151	699.151	699.151	697.082	692.944	692.944	692.944	692.944	697.082	705.357	705.357	705.357	707.426	697.082	653.635	639.152	641.221	641.221	641.221	641.221	641.221	641.221	641.221	641.221	666.048	684.668	684.668	684.668	684.668
637.083	697.082	688.806	699.151	740.529	750.874	750.874	750.874	744.667	695.013	672.255	674.324	674.324	676.393	721.909	752.943	750.874	750.874	750.874	742.598	732.253	732.253	732.253	734.322	719.84	695.013	692.944	695.013	692.944	703.289	728.116	732.253	732.253	732.253	726.047	695.013	686.737	686.737	686.737	686.737	684.668	684.668	684.668	684.668	684.668	678.462	674.324	674.324	674.324	672.255
641.221	703.289	695.013	703.289	732.253	740.529	738.46	740.529	734.322	701.22	686.737	688.806	686.737	688.806	732.253	761.218	761.218	761.218	761.218	750.874	740.529	740.529	740.529	740.529	730.184	713.633	713.633	713.633	713.633	719.84	736.391	738.46	738.46	738.46	734.322	715.702	711.564	711.564	711.564	711.564	703.289	699.151	699.151	699.151	697.082	674.324	657.772	657.772	657.772	657.772
680.531	755.011	746.736	740.529	709.495	701.22	701.22	701.22	701.22	697.082	697.082	697.082	695.013	697.082	734.322	759.149	759.149	759.149	759.149	765.356	769.494	769.494	771.563	771.563	763.287	750.874	748.805	750.874	750.874	750.874	755.011	755.011	755.011	755.011	752.943	738.46	732.253	734.322	734.322	734.322	742.598	746.736	746.736	746.736	746.736	719.84	701.22	701.22	701.22	701.22
730.184	802.597	796.39	777.77	709.495	690.875	692.944	692.944	697.082	719.84	728.116	728.116	728.116	730.184	746.736	759.149	759.149	759.149	759.149	769.494	779.838	781.907	779.838	781.907	773.632	763.287	761.218	761.218	761.218	765.356	773.632	775.701	775.701	775.701	773.632	759.149	755.011	755.011	755.011	757.08	771.563	779.838	777.77	777.77	777.77	763.287	752.943	752.943	752.943	752.943
757.08	829.492	823.286	802.597	726.047	707.426	709.495	709.495	713.633	744.667	757.08	757.08	757.08	757.08	759.149	761.218	761.218	761.218	761.218	769.494	779.838	779.838	779.838	779.838	777.77	773.632	773.632	773.632	773.632	775.701	777.77	779.838	779.838	779.838	775.701	761.218	757.08	759.149	757.08	761.218	788.114	798.459	798.459	798.459	798.459	794.321	794.321	794.321	794.321	794.321
769.494	848.113	839.837	821.217	750.874	732.253	734.322	732.253	736.391	763.287	775.701	773.632	773.632	773.632	775.701	775.701	775.701	775.701	775.701	777.77	777.77	777.77	777.77	777.77	773.632	765.356	763.287	763.287	763.287	763.287	765.356	765.356	765.356	765.356	761.218	744.667	740.529	740.529	740.529	746.736	783.976	802.597	802.597	802.597	802.597	802.597	800.528	800.528	800.528	800.528
746.736	823.286	815.01	806.734	777.77	769.494	769.494	769.494	769.494	767.425	765.356	765.356	765.356	765.356	773.632	779.838	779.838	779.838	779.838	771.563	765.356	765.356	765.356	765.356	763.287	759.149	759.149	759.149	759.149	763.287	773.632	775.701	775.701	775.701	769.494	744.667	738.46	738.46	738.46	742.598	771.563	786.045	783.976	783.976	783.976	775.701	769.494	769.494	769.494	769.494
736.391	810.872	802.597	802.597	800.528	800.528	800.528	802.597	798.459	781.907	775.701	775.701	775.701	775.701	769.494	765.356	765.356	765.356	765.356	769.494	773.632	773.632	773.632	773.632	773.632	775.701	775.701	775.701	773.632	779.838	796.39	798.459	798.459	798.459	794.321	773.632	767.425	769.494	769.494	769.494	777.77	781.907	779.838	781.907	779.838	767.425	757.08	757.08	757.08	757.08
748.805	829.492	819.148	825.355	846.044	850.182	850.182	850.182	846.044	810.872	796.39	796.39	796.39	796.39	794.321	792.252	792.252	792.252	792.252	786.045	781.907	781.907	781.907	781.907	781.907	779.838	779.838	779.838	779.838	790.183	815.01	819.148	819.148	821.217	815.01	788.114	781.907	781.907	781.907	783.976	792.252	796.39	796.39	796.39	794.321	773.632	759.149	759.149	759.149	759.149
779.838	866.733	856.388	854.319	839.837	835.699	835.699	835.699	833.63	812.941	802.597	804.665	804.665	804.665	812.941	819.148	819.148	819.148	819.148	808.803	796.39	796.39	796.39	796.39	790.183	779.838	779.838	779.838	777.77	794.321	833.63	839.837	839.837	839.837	833.63	804.665	794.321	796.39	796.39	794.321	788.114	786.045	786.045	786.045	786.045	779.838	773.632	773.632	773.632	773.632
788.114	881.215	870.871	860.526	819.148	806.734	808.803	806.734	808.803	815.01	817.079	817.079	817.079	817.079	821.217	825.355	825.355	825.355	825.355	812.941	802.597	802.597	802.597	802.597	794.321	781.907	779.838	779.838	779.838	792.252	825.355	829.492	829.492	829.492	823.286	796.39	786.045	788.114	788.114	788.114	781.907	779.838	779.838	779.838	779.838	779.838	779.838	779.838	779.838	779.838
786.045	879.146	868.802	860.526	825.355	815.01	817.079	817.079	817.079	810.872	808.803	808.803	808.803	808.803	827.424	839.837	839.837	839.837	839.837	815.01	788.114	786.045	786.045	786.045	790.183	796.39	796.39	796.39	796.39	798.459	806.734	806.734	806.734	806.734	804.665	796.39	794.321	794.321	794.321	794.321	794.321	796.39	796.39	796.39	794.321	786.045	779.838	781.907	781.907	781.907
783.976	881.215	870.871	862.595	833.63	823.286	825.355	825.355	823.286	808.803	800.528	802.597	802.597	802.597	827.424	846.044	846.044	846.044	846.044	821.217	796.39	794.321	796.39	796.39	798.459	802.597	802.597	802.597	802.597	798.459	786.045	783.976	786.045	786.045	783.976	773.632	771.563	771.563	771.563	771.563	781.907	786.045	786.045	786.045	786.045	792.252	794.321	794.321	794.321	794.321
794.321	895.698	885.353	877.077	846.044	837.768	837.768	837.768	835.699	812.941	802.597	802.597	802.597	802.597	808.803	815.01	815.01	815.01	815.01	808.803	804.665	804.665	804.665	804.665	798.459	788.114	788.114	788.114	788.114	781.907	767.425	765.356	765.356	765.356	765.356	761.218	759.149	759.149	759.149	761.218	773.632	779.838	779.838	779.838	779.838	775.701	771.563	771.563	771.563	771.563
798.459	901.904	889.491	877.077	829.492	815.01	815.01	815.01	815.01	817.079	817.079	817.079	817.079	817.079	798.459	786.045	786.045	786.045	786.045	800.528	815.01	817.079	817.079	817.079	808.803	794.321	794.321	794.321	794.321	790.183	775.701	773.632	773.632	773.632	775.701	786.045	790.183	790.183	790.183	790.183	781.907	779.838	779.838	779.838	777.77	757.08	742.598	742.598	742.598	742.598
771.563	852.25	841.906	831.561	794.321	783.976	786.045	783.976	788.114	812.941	823.286	823.286	823.286	821.217	794.321	777.77	777.77	777.77	777.77	786.045	792.252	792.252	792.252	792.252	786.045	773.632	773.632	773.632	773.632	775.701	779.838	779.838	779.838	779.838	783.976	798.459	802.597	802.597	802.597	800.528	775.701	765.356	765.356	765.356	765.356	746.736	734.322	734.322	734.322	734.322
690.875	755.011	746.736	750.874	761.218	765.356	765.356	765.356	767.425	786.045	792.252	792.252	792.252	790.183	775.701	765.356	765.356	765.356	765.356	765.356	765.356	765.356	765.356	765.356	767.425	771.563	771.563	771.563	771.563	769.494	765.356	765.356	765.356	765.356	765.356	771.563	771.563	771.563	771.563	769.494	763.287	759.149	759.149	759.149	757.08	736.391	719.84	719.84	719.84	719.84
672.255	734.322	726.047	732.253	752.943	759.149	759.149	759.149	757.08	750.874	748.805	748.805	748.805	748.805	755.011	759.149	759.149	759.149	759.149	765.356	773.632	773.632	773.632	773.632	771.563	765.356	765.356	765.356	767.425	757.08	732.253	728.116	728.116	728.116	730.184	740.529	742.598	742.598	742.598	744.667	755.011	759.149	759.149	759.149	757.08	721.909	697.082	699.151	699.151	699.151
692.944	761.218	752.943	752.943	759.149	759.149	759.149	759.149	755.011	730.184	717.771	719.84	717.771	719.84	742.598	759.149	759.149	759.149	759.149	769.494	779.838	779.838	779.838	779.838	765.356	742.598	740.529	742.598	742.598	730.184	703.289	697.082	699.151	697.082	705.357	740.529	752.943	750.874	750.874	748.805	734.322	726.047	728.116	728.116	726.047	697.082	676.393	676.393	676.393	676.393
697.082	767.425	759.149	757.08	746.736	742.598	742.598	742.598	738.46	699.151	682.599	682.599	682.599	682.599	701.22	715.702	715.702	715.702	713.633	723.978	734.322	734.322	734.322	734.322	717.771	692.944	688.806	688.806	690.875	682.599	666.048	661.91	661.91	661.91	672.255	715.702	728.116	728.116	728.116	723.978	695.013	680.531	680.531	680.531	680.531	666.048	655.704	655.704	655.704	655.704
647.428	709.495	701.22	697.082	682.599	678.462	678.462	678.462	674.324	649.497	639.152	639.152	639.152	639.152	643.29	647.428	647.428	647.428	647.428	651.566	655.704	653.635	653.635	653.635	649.497	639.152	639.152	639.152	639.152	630.877	608.118	603.981	603.981	603.981	610.187	632.945	639.152	639.152	639.152	637.083	618.463	610.187	610.187	610.187	610.187	616.394	618.463	618.463	618.463	618.463
608.118	659.841	655.704	649.497	624.67	616.394	618.463	618.463	616.394	612.256	610.187	610.187	610.187	610.187	610.187	610.187	610.187	610.187	610.187	616.394	624.67	624.67	624.67	624.67	624.67	624.67	624.67	624.67	626.739	614.325	587.429	581.223	581.223	581.223	583.291	587.429	587.429	587.429	587.429	587.429	583.291	581.223	581.223	581.223	581.223	593.636	603.981	603.981	603.981	603.981
601.912	655.704	649.497	641.221	610.187	601.912	601.912	601.912	601.912	593.636	589.498	589.498	589.498	589.498	597.774	603.981	603.981	603.981	603.981	614.325	626.739	626.739	626.739	626.739	620.532	612.256	612.256	612.256	612.256	612.256	610.187	610.187	610.187	612.256	606.05	587.429	581.223	583.291	583.291	583.291	593.636	597.774	597.774	597.774	597.774	624.67	647.428	647.428	647.428	647.428
612.256	668.117	663.979	651.566	603.981	589.498	591.567	591.567	591.567	595.705	595.705	595.705	595.705	597.774	601.912	603.981	603.981	603.981	603.981	614.325	626.739	626.739	626.739	626.739	618.463	603.981	603.981	603.981	603.981	606.05	612.256	614.325	612.256	614.325	610.187	599.843	595.705	595.705	595.705	599.843	632.945	649.497	647.428	647.428	647.428	668.117	686.737	686.737	686.737	686.737
618.463	678.462	672.255	657.772	597.774	581.223	583.291	581.223	585.36	618.463	635.014	632.945	635.014	632.945	616.394	603.981	603.981	603.981	603.981	626.739	653.635	653.635	653.635	655.704	643.29	620.532	618.463	618.463	618.463	618.463	618.463	618.463	618.463	618.463	620.532	630.877	632.945	632.945	632.945	637.083	670.186	688.806	686.737	686.737	686.737	697.082	707.426	707.426	707.426	707.426
639.152	703.289	699.151	682.599	614.325	593.636	595.705	595.705	601.912	643.29	663.979	663.979	663.979	661.91	637.083	616.394	618.463	618.463	616.394	655.704	697.082	699.151	699.151	699.151	684.668	655.704	653.635	655.704	653.635	657.772	666.048	668.117	668.117	668.117	670.186	686.737	690.875	690.875	690.875	692.944	711.564	721.909	721.909	721.909	721.909	723.978	728.116	728.116	728.116	728.116
672.255	736.391	730.184	715.702	659.841	643.29	645.359	645.359	645.359	653.635	657.772	657.772	657.772	657.772	647.428	641.221	641.221	641.221	641.221	682.599	728.116	730.184	728.116	730.184	709.495	674.324	670.186	672.255	670.186	684.668	715.702	721.909	721.909	719.84	723.978	738.46	744.667	744.667	744.667	744.667	748.805	752.943	752.943	752.943	752.943	759.149	763.287	763.287	763.287	763.287
670.186	730.184	723.978	719.84	701.22	697.082	697.082	699.151	695.013	670.186	661.91	661.91	661.91	661.91	672.255	676.393	676.393	676.393	676.393	719.84	763.287	763.287	763.287	763.287	744.667	713.633	711.564	711.564	709.495	732.253	781.907	790.183	790.183	790.183	792.252	798.459	800.528	800.528	800.528	798.459	790.183	786.045	786.045	788.114	786.045	790.183	794.321	794.321	794.321	794.321
672.255	734.322	726.047	726.047	728.116	728.116	728.116	728.116	726.047	715.702	711.564	711.564	711.564	711.564	717.771	719.84	719.84	719.84	719.84	736.391	755.011	755.011	755.011	755.011	759.149	763.287	765.356	765.356	763.287	779.838	819.148	827.424	825.355	825.355	825.355	825.355	825.355	825.355	825.355	823.286	808.803	802.597	804.665	804.665	802.597	796.39	790.183	790.183	790.183	790.183
690.875	757.08	750.874	746.736	738.46	736.391	736.391	736.391	738.46	757.08	765.356	765.356	765.356	763.287	748.805	736.391	738.46	738.46	738.46	742.598	748.805	748.805	748.805	748.805	750.874	755.011	755.011	755.011	752.943	765.356	794.321	798.459	798.459	798.459	800.528	808.803	810.872	810.872	810.872	808.803	794.321	788.114	788.114	788.114	788.114	775.701	767.425	767.425	767.425	767.425
719.84	792.252	783.976	781.907	775.701	773.632	775.701	775.701	773.632	761.218	755.011	755.011	755.011	752.943	728.116	711.564	711.564	711.564	711.564	728.116	746.736	746.736	746.736	746.736	738.46	721.909	721.909	721.909	719.84	732.253	763.287	767.425	767.425	767.425	767.425	763.287	763.287	763.287	763.287	763.287	765.356	767.425	767.425	767.425	767.425	761.218	759.149	759.149	759.149	759.149
742.598	825.355	815.01	815.01	815.01	815.01	815.01	817.079	806.734	738.46	707.426	709.495	709.495	709.495	682.599	666.048	668.117	666.048	666.048	692.944	721.909	721.909	721.909	723.978	709.495	688.806	686.737	686.737	686.737	701.22	740.529	746.736	746.736	746.736	742.598	726.047	721.909	721.909	721.909	723.978	746.736	759.149	759.149	759.149	759.149	765.356	771.563	771.563	771.563	771.563
759.149	846.044	837.768	837.768	837.768	837.768	837.768	839.837	825.355	721.909	676.393	678.462	678.462	678.462	668.117	659.841	659.841	659.841	659.841	690.875	726.047	726.047	726.047	726.047	711.564	684.668	682.599	682.599	682.599	692.944	719.84	723.978	723.978	723.978	721.909	715.702	713.633	713.633	711.564	717.771	755.011	771.563	771.563	771.563	771.563	775.701	779.838	779.838	779.838	779.838
757.08	846.044	835.699	835.699	835.699	835.699	835.699	835.699	823.286	723.978	680.531	682.599	682.599	682.599	668.117	657.772	659.841	657.772	657.772	695.013	736.391	738.46	736.391	738.46	721.909	695.013	692.944	692.944	692.944	697.082	711.564	713.633	713.633	713.633	713.633	713.633	713.633	713.633	711.564	717.771	769.494	796.39	794.321	794.321	794.321	792.252	792.252	792.252	792.252	792.252
705.357	786.045	775.701	775.701	775.701	775.701	775.701	775.701	769.494	715.702	692.944	692.944	692.944	692.944	674.324	659.841	659.841	659.841	659.841	684.668	711.564	713.633	711.564	711.564	709.495	705.357	705.357	705.357	705.357	709.495	723.978	726.047	726.047	726.047	728.116	736.391	738.46	738.46	738.46	740.529	757.08	765.356	765.356	765.356	767.425	808.803	839.837	839.837	839.837	839.837
659.841	730.184	721.909	721.909	721.909	721.909	721.909	721.909	719.84	692.944	680.531	680.531	680.531	680.531	674.324	670.186	670.186	670.186	670.186	674.324	678.462	678.462	678.462	678.462	686.737	701.22	703.289	703.289	701.22	713.633	744.667	750.874	748.805	748.805	752.943	767.425	771.563	771.563	771.563	769.494	736.391	721.909	721.909	721.909	723.978	808.803	872.94	870.871	870.871	872.94
672.255	744.667	736.391	734.322	717.771	713.633	713.633	713.633	709.495	674.324	657.772	657.772	657.772	657.772	657.772	659.841	659.841	659.841	659.841	670.186	682.599	682.599	682.599	682.599	684.668	690.875	692.944	692.944	690.875	705.357	740.529	748.805	746.736	746.736	750.874	765.356	769.494	769.494	769.494	765.356	730.184	711.564	713.633	711.564	713.633	775.701	823.286	821.217	821.217	821.217
709.495	792.252	783.976	767.425	699.151	678.462	680.531	680.531	678.462	666.048	659.841	659.841	659.841	659.841	639.152	624.67	624.67	624.67	624.67	651.566	680.531	680.531	680.531	680.531	692.944	713.633	715.702	715.702	715.702	719.84	734.322	736.391	736.391	734.322	738.46	755.011	759.149	759.149	759.149	757.08	736.391	726.047	726.047	726.047	726.047	742.598	755.011	755.011	755.011	755.011
728.116	800.528	794.321	767.425	661.91	632.945	637.083	635.014	637.083	653.635	659.841	659.841	659.841	657.772	624.67	601.912	603.981	601.912	603.981	641.221	680.531	682.599	680.531	680.531	705.357	746.736	748.805	748.805	748.805	748.805	748.805	748.805	748.805	748.805	748.805	746.736	746.736	746.736	746.736	746.736	748.805	748.805	748.805	748.805	748.805	746.736	746.736	746.736	746.736	746.736
699.151	765.356	759.149	738.46	657.772	635.014	637.083	637.083	639.152	645.359	649.497	649.497	649.497	647.428	620.532	601.912	603.981	603.981	603.981	647.428	692.944	692.944	692.944	690.875	719.84	767.425	771.563	769.494	769.494	765.356	750.874	748.805	748.805	748.805	744.667	728.116	723.978	723.978	723.978	726.047	750.874	761.218	761.218	761.218	761.218	765.356	771.563	769.494	769.494	771.563
678.462	744.667	738.46	721.909	663.979	649.497	649.497	649.497	649.497	649.497	649.497	649.497	649.497	649.497	628.808	614.325	614.325	614.325	614.325	663.979	713.633	715.702	713.633	713.633	746.736	798.459	802.597	802.597	804.665	783.976	732.253	723.978	726.047	726.047	721.909	707.426	703.289	703.289	703.289	705.357	726.047	736.391	736.391	736.391	736.391	757.08	771.563	769.494	769.494	769.494
668.117	732.253	726.047	711.564	653.635	637.083	639.152	639.152	639.152	647.428	649.497	649.497	649.497	649.497	635.014	626.739	626.739	626.739	626.739	684.668	748.805	748.805	748.805	746.736	775.701	821.217	825.355	823.286	827.424	792.252	705.357	688.806	690.875	690.875	688.806	682.599	680.531	680.531	680.531	680.531	688.806	690.875	690.875	690.875	692.944	723.978	748.805	746.736	746.736	746.736
657.772	719.84	715.702	697.082	632.945	614.325	614.325	614.325	618.463	639.152	649.497	649.497	649.497	649.497	635.014	626.739	626.739	626.739	626.739	690.875	759.149	761.218	759.149	759.149	786.045	831.561	835.699	835.699	837.768	798.459	697.082	678.462	680.531	680.531	680.531	680.531	680.531	680.531	682.599	680.531	666.048	657.772	657.772	657.772	659.841	711.564	748.805	746.736	746.736	748.805
657.772	721.909	715.702	697.082	622.601	601.912	603.981	603.981	608.118	637.083	651.566	649.497	649.497	649.497	637.083	626.739	626.739	626.739	626.739	684.668	746.736	748.805	746.736	746.736	781.907	841.906	848.113	846.044	850.182	808.803	699.151	680.531	682.599	682.599	682.599	682.599	682.599	682.599	682.599	680.531	666.048	657.772	657.772	657.772	659.841	711.564	750.874	750.874	750.874	750.874
639.152	701.22	695.013	680.531	620.532	601.912	603.981	603.981	606.05	620.532	628.808	626.739	626.739	626.739	626.739	626.739	626.739	626.739	626.739	684.668	746.736	746.736	746.736	744.667	781.907	841.906	848.113	846.044	850.182	808.803	697.082	676.393	680.531	680.531	680.531	680.531	680.531	680.531	680.531	682.599	697.082	703.289	703.289	703.289	701.22	703.289	705.357	705.357	705.357	705.357
610.187	666.048	661.91	649.497	606.05	593.636	593.636	593.636	593.636	601.912	603.981	603.981	603.981	603.981	606.05	608.118	608.118	606.05	606.05	682.599	767.425	769.494	769.494	769.494	788.114	823.286	825.355	825.355	827.424	800.528	723.978	711.564	713.633	713.633	709.495	688.806	682.599	682.599	682.599	686.737	728.116	750.874	748.805	748.805	746.736	703.289	668.117	668.117	670.186	670.186
608.118	663.979	659.841	649.497	603.981	591.567	591.567	591.567	593.636	593.636	595.705	593.636	595.705	593.636	581.223	572.947	572.947	572.947	570.878	666.048	769.494	771.563	771.563	771.563	777.77	790.183	790.183	790.183	792.252	779.838	750.874	746.736	746.736	748.805	736.391	684.668	668.117	670.186	668.117	674.324	723.978	750.874	748.805	748.805	746.736	703.289	668.117	670.186	670.186	670.186
616.394	676.393	670.186	659.841	616.394	601.912	603.981	603.981	601.912	581.223	570.878	572.947	572.947	570.878	558.464	548.12	548.12	548.12	548.12	641.221	748.805	750.874	750.874	748.805	763.287	788.114	790.183	790.183	790.183	783.976	771.563	769.494	769.494	771.563	757.08	697.082	678.462	680.531	678.462	684.668	726.047	748.805	746.736	746.736	744.667	709.495	678.462	680.531	680.531	680.531
622.601	686.737	680.531	670.186	626.739	612.256	614.325	614.325	610.187	583.291	568.809	570.878	570.878	570.878	568.809	564.671	564.671	564.671	564.671	630.877	705.357	707.426	707.426	705.357	744.667	817.079	825.355	823.286	825.355	810.872	769.494	761.218	761.218	761.218	755.011	721.909	711.564	711.564	711.564	715.702	744.667	759.149	759.149	759.149	757.08	726.047	701.22	701.22	701.22	701.22
647.428	709.495	703.289	690.875	639.152	624.67	626.739	626.739	624.67	601.912	591.567	591.567	591.567	593.636	612.256	624.67	624.67	624.67	624.67	641.221	659.841	659.841	659.841	657.772	719.84	821.217	829.492	827.424	829.492	802.597	736.391	723.978	726.047	726.047	728.116	742.598	746.736	746.736	746.736	748.805	761.218	769.494	769.494	769.494	767.425	746.736	732.253	732.253	732.253	732.253
661.91	721.909	715.702	701.22	649.497	635.014	637.083	637.083	635.014	618.463	612.256	612.256	612.256	614.325	637.083	651.566	651.566	649.497	651.566	649.497	649.497	649.497	649.497	647.428	701.22	788.114	794.321	792.252	794.321	775.701	728.116	719.84	721.909	719.84	728.116	759.149	769.494	769.494	767.425	769.494	777.77	779.838	779.838	779.838	779.838	773.632	767.425	767.425	767.425	767.425
645.359	703.289	697.082	688.806	657.772	649.497	649.497	649.497	651.566	653.635	655.704	655.704	655.704	655.704	645.359	639.152	641.221	641.221	639.152	645.359	649.497	649.497	649.497	647.428	692.944	767.425	771.563	771.563	771.563	769.494	765.356	763.287	765.356	765.356	767.425	777.77	779.838	779.838	779.838	779.838	773.632	769.494	769.494	769.494	771.563	781.907	790.183	790.183	790.183	790.183
622.601	676.393	670.186	663.979	645.359	639.152	639.152	639.152	643.29	678.462	695.013	695.013	695.013	692.944	653.635	624.67	626.739	626.739	626.739	632.945	639.152	639.152	639.152	639.152	676.393	736.391	740.529	738.46	738.46	752.943	788.114	794.321	794.321	794.321	790.183	775.701	771.563	771.563	771.563	771.563	769.494	767.425	767.425	767.425	769.494	794.321	812.941	812.941	812.941	812.941
628.808	684.668	678.462	672.255	649.497	643.29	643.29	643.29	647.428	666.048	676.393	674.324	674.324	672.255	645.359	626.739	626.739	626.739	626.739	626.739	626.739	626.739	626.739	624.67	657.772	709.495	713.633	713.633	713.633	728.116	765.356	773.632	771.563	771.563	769.494	761.218	759.149	759.149	759.149	761.218	773.632	779.838	779.838	779.838	779.838	794.321	806.734	806.734	806.734	806.734
651.566	715.702	709.495	701.22	676.393	668.117	670.186	670.186	668.117	661.91	657.772	657.772	657.772	657.772	639.152	626.739	626.739	626.739	626.739	626.739	626.739	626.739	626.739	624.67	653.635	701.22	705.357	705.357	705.357	717.771	752.943	759.149	759.149	759.149	759.149	759.149	759.149	759.149	759.149	761.218	779.838	790.183	790.183	790.183	788.114	783.976	779.838	779.838	779.838	779.838
695.013	769.494	763.287	748.805	692.944	676.393	678.462	678.462	678.462	672.255	670.186	670.186	670.186	668.117	649.497	635.014	635.014	635.014	635.014	635.014	635.014	635.014	635.014	635.014	651.566	682.599	684.668	682.599	682.599	701.22	750.874	761.218	759.149	759.149	761.218	765.356	767.425	767.425	767.425	769.494	792.252	804.665	802.597	802.597	802.597	790.183	779.838	779.838	779.838	779.838
728.116	812.941	804.665	788.114	717.771	697.082	699.151	699.151	699.151	684.668	678.462	680.531	680.531	678.462	666.048	655.704	655.704	655.704	655.704	653.635	649.497	649.497	649.497	649.497	655.704	668.117	670.186	668.117	668.117	686.737	742.598	752.943	750.874	750.874	757.08	781.907	790.183	790.183	790.183	790.183	792.252	794.321	794.321	794.321	794.321	786.045	779.838	779.838	779.838	779.838
719.84	804.665	796.39	786.045	742.598	728.116	730.184	730.184	726.047	697.082	682.599	682.599	682.599	682.599	680.531	678.462	678.462	678.462	678.462	659.841	641.221	641.221	641.221	639.152	655.704	684.668	686.737	686.737	686.737	697.082	723.978	728.116	728.116	726.047	736.391	781.907	796.39	796.39	796.39	794.321	786.045	779.838	781.907	781.907	781.907	781.907	781.907	781.907	781.907	781.907
705.357	788.114	779.838	777.77	767.425	765.356	765.356	765.356	761.218	715.702	692.944	695.013	695.013	695.013	699.151	701.22	701.22	701.22	701.22	670.186	635.014	632.945	635.014	632.945	659.841	709.495	713.633	713.633	713.633	713.633	713.633	715.702	715.702	713.633	719.84	746.736	757.08	755.011	755.011	755.011	761.218	763.287	763.287	763.287	763.287	759.149	757.08	757.08	755.011	755.011
709.495	796.39	786.045	788.114	792.252	794.321	794.321	794.321	790.183	757.08	742.598	742.598	742.598	742.598	721.909	705.357	705.357	705.357	705.357	686.737	666.048	663.979	663.979	663.979	680.531	711.564	715.702	713.633	713.633	711.564	701.22	697.082	699.151	697.082	699.151	711.564	713.633	713.633	713.633	715.702	723.978	728.116	728.116	728.116	728.116	715.702	707.426	707.426	707.426	707.426
728.116	819.148	808.803	815.01	837.768	846.044	846.044	846.044	839.837	796.39	773.632	775.701	775.701	773.632	730.184	699.151	699.151	699.151	699.151	697.082	692.944	692.944	692.944	692.944	697.082	705.357	707.426	707.426	707.426	699.151	674.324	670.186	670.186	670.186	676.393	705.357	713.633	713.633	713.633	713.633	711.564	711.564	711.564	711.564	711.564	701.22	692.944	692.944	692.944	692.944
759.149	839.837	829.492	841.906	887.422	899.836	897.767	899.836	889.491	827.424	800.528	802.597	802.597	800.528	757.08	726.047	726.047	726.047	728.116	709.495	692.944	692.944	692.944	692.944	690.875	684.668	684.668	684.668	684.668	680.531	670.186	668.117	668.117	668.117	676.393	705.357	713.633	713.633	713.633	715.702	730.184	738.46	738.46	738.46	736.391	709.495	690.875	690.875	690.875	690.875
775.701	862.595	852.25	858.457	885.353	891.56	891.56	891.56	883.284	825.355	800.528	802.597	802.597	802.597	788.114	777.77	777.77	779.838	779.838	740.529	699.151	699.151	699.151	699.151	688.806	672.255	670.186	670.186	670.186	674.324	682.599	682.599	682.599	682.599	688.806	707.426	713.633	713.633	713.633	717.771	757.08	775.701	773.632	773.632	771.563	734.322	705.357	707.426	707.426	707.426
788.114	879.146	868.802	864.664	846.044	839.837	839.837	839.837	837.768	817.079	808.803	808.803	808.803	808.803	821.217	829.492	829.492	829.492	829.492	777.77	719.84	719.84	719.84	719.84	701.22	672.255	670.186	670.186	668.117	684.668	721.909	728.116	728.116	728.116	726.047	715.702	711.564	711.564	711.564	713.633	730.184	736.391	736.391	736.391	736.391	740.529	742.598	742.598	742.598	742.598
781.907	875.009	864.664	856.388	825.355	815.01	817.079	815.01	817.079	827.424	831.561	831.561	829.492	831.561	839.837	846.044	846.044	846.044	846.044	800.528	750.874	748.805	748.805	750.874	721.909	672.255	668.117	668.117	666.048	686.737	740.529	750.874	748.805	748.805	746.736	730.184	726.047	726.047	728.116	726.047	707.426	699.151	699.151	699.151	701.22	738.46	765.356	765.356	765.356	765.356
748.805	835.699	827.424	823.286	810.872	808.803	808.803	808.803	810.872	835.699	846.044	846.044	846.044	846.044	841.906	839.837	839.837	839.837	839.837	812.941	786.045	786.045	786.045	788.114	755.011	703.289	697.082	699.151	697.082	713.633	757.08	763.287	763.287	763.287	765.356	775.701	779.838	779.838	779.838	775.701	748.805	734.322	734.322	734.322	734.322	761.218	779.838	779.838	779.838	779.838
711.564	790.183	779.838	788.114	821.217	829.492	829.492	829.492	829.492	835.699	839.837	839.837	839.837	837.768	829.492	823.286	823.286	823.286	823.286	812.941	802.597	802.597	802.597	802.597	788.114	765.356	763.287	763.287	763.287	777.77	821.217	829.492	827.424	829.492	827.424	823.286	823.286	823.286	823.286	819.148	792.252	777.77	777.77	777.77	777.77	775.701	773.632	773.632	773.632	773.632
707.426	788.114	777.77	788.114	833.63	848.113	846.044	846.044	843.975	831.561	825.355	825.355	825.355	825.355	823.286	823.286	823.286	823.286	823.286	817.079	808.803	808.803	808.803	808.803	802.597	788.114	786.045	788.114	786.045	798.459	833.63	841.906	839.837	839.837	837.768	821.217	817.079	817.079	817.079	815.01	796.39	786.045	786.045	786.045	786.045	773.632	765.356	765.356	767.425	765.356
715.702	800.528	790.183	798.459	831.561	839.837	839.837	839.837	837.768	819.148	810.872	810.872	810.872	810.872	815.01	817.079	817.079	817.079	817.079	821.217	823.286	823.286	823.286	823.286	817.079	802.597	802.597	802.597	802.597	804.665	808.803	810.872	810.872	810.872	808.803	804.665	802.597	804.665	802.597	804.665	812.941	817.079	817.079	817.079	815.01	792.252	773.632	773.632	773.632	773.632
744.667	837.768	827.424	827.424	825.355	823.286	823.286	825.355	821.217	790.183	773.632	775.701	775.701	775.701	792.252	804.665	802.597	802.597	802.597	806.734	810.872	810.872	810.872	810.872	808.803	804.665	802.597	802.597	802.597	800.528	794.321	792.252	794.321	794.321	794.321	796.39	796.39	796.39	796.39	798.459	817.079	827.424	827.424	827.424	825.355	786.045	752.943	752.943	752.943	752.943
757.08	856.388	846.044	841.906	827.424	821.217	821.217	823.286	817.079	777.77	757.08	759.149	759.149	759.149	783.976	802.597	802.597	802.597	802.597	796.39	788.114	788.114	788.114	788.114	790.183	796.39	796.39	796.39	796.39	802.597	819.148	821.217	821.217	823.286	815.01	783.976	773.632	773.632	775.701	773.632	767.425	763.287	763.287	761.218	763.287	748.805	736.391	738.46	738.46	736.391
755.011	858.457	846.044	843.975	837.768	835.699	835.699	835.699	831.561	786.045	763.287	765.356	765.356	765.356	781.907	796.39	796.39	796.39	796.39	796.39	794.321	794.321	794.321	796.39	788.114	775.701	775.701	775.701	773.632	783.976	815.01	821.217	819.148	821.217	812.941	771.563	759.149	761.218	761.218	757.08	730.184	713.633	713.633	713.633	715.702	723.978	730.184	730.184	730.184	728.116
765.356	856.388	846.044	850.182	864.664	868.802	866.733	868.802	860.526	802.597	777.77	779.838	779.838	779.838	783.976	788.114	788.114	788.114	788.114	783.976	779.838	779.838	779.838	779.838	771.563	755.011	752.943	752.943	752.943	761.218	783.976	788.114	786.045	788.114	781.907	759.149	752.943	752.943	752.943	750.874	730.184	719.84	719.84	719.84	719.84	719.84	719.84	719.84	719.84	719.84
771.563	856.388	846.044	848.113	860.526	864.664	862.595	864.664	856.388	802.597	777.77	779.838	779.838	779.838	790.183	796.39	796.39	796.39	796.39	790.183	786.045	786.045	786.045	786.045	771.563	744.667	742.598	742.598	742.598	740.529	734.322	734.322	734.322	734.322	734.322	736.391	738.46	738.46	738.46	736.391	732.253	730.184	730.184	730.184	730.184	736.391	742.598	742.598	740.529	740.529
769.494	856.388	846.044	846.044	846.044	846.044	846.044	848.113	841.906	798.459	777.77	779.838	779.838	779.838	779.838	781.907	781.907	781.907	781.907	788.114	796.39	796.39	796.39	796.39	783.976	763.287	763.287	763.287	763.287	750.874	713.633	707.426	707.426	707.426	711.564	726.047	730.184	730.184	730.184	728.116	719.84	715.702	715.702	715.702	715.702	738.46	752.943	752.943	752.943	752.943
759.149	846.044	835.699	837.768	850.182	852.25	852.25	854.319	846.044	798.459	777.77	777.77	779.838	779.838	779.838	779.838	779.838	779.838	779.838	779.838	779.838	779.838	779.838	779.838	781.907	786.045	786.045	786.045	788.114	765.356	711.564	703.289	703.289	703.289	705.357	717.771	721.909	721.909	721.909	719.84	709.495	705.357	705.357	705.357	705.357	719.84	730.184	730.184	730.184	730.184
730.184	815.01	804.665	812.941	848.113	858.457	856.388	856.388	852.25	808.803	790.183	790.183	792.252	790.183	788.114	783.976	783.976	783.976	783.976	786.045	790.183	790.183	790.183	790.183	792.252	794.321	796.39	796.39	796.39	781.907	744.667	738.46	738.46	738.46	738.46	732.253	730.184	730.184	730.184	728.116	723.978	721.909	721.909	721.909	721.909	728.116	734.322	734.322	734.322	734.322
732.253	817.079	806.734	810.872	823.286	827.424	825.355	825.355	825.355	819.148	815.01	815.01	817.079	815.01	810.872	806.734	806.734	806.734	806.734	815.01	827.424	827.424	827.424	827.424	812.941	788.114	786.045	786.045	788.114	781.907	765.356	761.218	761.218	763.287	755.011	723.978	713.633	713.633	713.633	719.84	771.563	798.459	796.39	796.39	796.39	798.459	802.597	802.597	802.597	802.597
736.391	823.286	812.941	815.01	821.217	823.286	823.286	823.286	821.217	808.803	802.597	804.665	802.597	804.665	812.941	819.148	819.148	817.079	817.079	829.492	839.837	839.837	839.837	841.906	827.424	802.597	800.528	800.528	800.528	798.459	790.183	788.114	790.183	790.183	779.838	732.253	717.771	717.771	717.771	723.978	781.907	810.872	808.803	808.803	808.803	815.01	819.148	819.148	819.148	819.148
703.289	783.976	773.632	779.838	810.872	821.217	821.217	821.217	819.148	810.872	806.734	806.734	806.734	806.734	802.597	798.459	798.459	798.459	798.459	808.803	821.217	821.217	821.217	821.217	815.01	802.597	802.597	802.597	802.597	804.665	810.872	810.872	810.872	812.941	800.528	748.805	732.253	734.322	734.322	738.46	788.114	812.941	812.941	812.941	812.941	800.528	790.183	790.183	790.183	790.183
672.255	746.736	738.46	746.736	779.838	790.183	790.183	790.183	792.252	810.872	819.148	819.148	819.148	817.079	796.39	781.907	781.907	781.907	781.907	792.252	802.597	804.665	804.665	804.665	802.597	802.597	802.597	802.597	802.597	796.39	781.907	777.77	777.77	779.838	773.632	748.805	742.598	742.598	742.598	744.667	767.425	779.838	777.77	777.77	777.77	755.011	736.391	736.391	736.391	736.391
668.117	744.667	734.322	736.391	740.529	740.529	740.529	740.529	744.667	779.838	796.39	794.321	794.321	794.321	783.976	775.701	775.701	775.701	775.701	788.114	802.597	802.597	802.597	802.597	802.597	802.597	802.597	802.597	802.597	794.321	769.494	763.287	765.356	765.356	761.218	750.874	746.736	746.736	746.736	746.736	752.943	755.011	755.011	755.011	755.011	728.116	705.357	707.426	707.426	707.426
670.186	748.805	740.529	740.529	736.391	734.322	734.322	734.322	736.391	750.874	757.08	757.08	757.08	757.08	759.149	761.218	761.218	761.218	761.218	777.77	798.459	798.459	798.459	798.459	800.528	802.597	802.597	802.597	802.597	796.39	781.907	777.77	777.77	779.838	771.563	736.391	726.047	726.047	726.047	728.116	732.253	734.322	734.322	734.322	734.322	697.082	663.979	666.048	666.048	666.048
684.668	765.356	757.08	755.011	746.736	744.667	744.667	744.667	744.667	742.598	742.598	742.598	742.598	742.598	752.943	759.149	759.149	759.149	759.149	767.425	777.77	777.77	777.77	775.701	786.045	802.597	802.597	802.597	802.597	796.39	779.838	775.701	775.701	777.77	773.632	759.149	755.011	755.011	757.08	752.943	719.84	701.22	701.22	701.22	701.22	657.772	620.532	620.532	620.532	620.532
697.082	767.425	759.149	761.218	773.632	777.77	775.701	777.77	775.701	763.287	757.08	757.08	757.08	757.08	759.149	759.149	759.149	759.149	759.149	761.218	765.356	765.356	765.356	765.356	777.77	796.39	798.459	798.459	798.459	788.114	761.218	757.08	757.08	757.08	757.08	757.08	757.08	757.08	757.08	748.805	680.531	647.428	649.497	649.497	649.497	612.256	585.36	587.429	587.429	587.429
699.151	771.563	763.287	765.356	775.701	777.77	777.77	777.77	775.701	761.218	755.011	755.011	755.011	755.011	759.149	761.218	761.218	761.218	761.218	767.425	775.701	775.701	775.701	775.701	775.701	779.838	779.838	779.838	779.838	767.425	736.391	730.184	730.184	730.184	730.184	732.253	732.253	732.253	732.253	723.978	657.772	626.739	626.739	628.808	626.739	599.843	577.085	577.085	579.154	579.154
705.357	779.838	771.563	769.494	759.149	757.08	757.08	757.08	755.011	738.46	730.184	730.184	730.184	730.184	740.529	748.805	748.805	748.805	748.805	750.874	750.874	750.874	750.874	750.874	750.874	748.805	748.805	748.805	748.805	736.391	703.289	697.082	697.082	697.082	695.013	686.737	684.668	684.668	684.668	680.531	643.29	626.739	626.739	626.739	624.67	591.567	564.671	564.671	566.74	564.671
674.324	742.598	734.322	734.322	734.322	734.322	734.322	736.391	732.253	705.357	690.875	692.944	692.944	692.944	688.806	688.806	688.806	688.806	688.806	688.806	688.806	688.806	686.737	686.737	688.806	690.875	690.875	690.875	690.875	690.875	690.875	688.806	688.806	690.875	680.531	643.29	630.877	632.945	632.945	632.945	624.67	622.601	622.601	622.601	622.601	601.912	587.429	587.429	587.429	587.429
639.152	701.22	692.944	695.013	705.357	709.495	707.426	709.495	705.357	682.599	672.255	672.255	672.255	672.255	643.29	624.67	626.739	626.739	624.67	626.739	628.808	628.808	628.808	626.739	632.945	643.29	645.359	645.359	643.29	649.497	663.979	666.048	666.048	666.048	659.841	630.877	620.532	622.601	622.601	620.532	610.187	606.05	606.05	606.05	606.05	616.394	622.601	622.601	622.601	622.601
616.394	676.393	668.117	670.186	674.324	676.393	676.393	676.393	674.324	666.048	661.91	663.979	663.979	661.91	616.394	585.36	587.429	587.429	587.429	597.774	608.118	610.187	608.118	610.187	608.118	606.05	606.05	606.05	606.05	610.187	622.601	624.67	624.67	624.67	620.532	610.187	606.05	606.05	606.05	606.05	603.981	603.981	603.981	603.981	603.981	618.463	630.877	630.877	630.877	630.877
601.912	657.772	651.566	653.635	657.772	659.841	659.841	659.841	657.772	637.083	626.739	626.739	626.739	626.739	603.981	585.36	585.36	585.36	585.36	603.981	622.601	624.67	624.67	624.67	620.532	614.325	614.325	614.325	616.394	610.187	593.636	589.498	589.498	589.498	591.567	601.912	603.981	603.981	603.981	603.981	606.05	606.05	606.05	606.05	608.118	630.877	649.497	649.497	649.497	649.497
597.774	655.704	649.497	643.29	618.463	610.187	610.187	610.187	610.187	610.187	608.118	608.118	608.118	608.118	601.912	597.774	597.774	597.774	597.774	612.256	626.739	626.739	626.739	626.739	637.083	657.772	659.841	659.841	661.91	647.428	610.187	603.981	603.981	603.981	603.981	603.981	603.981	603.981	601.912	603.981	622.601	630.877	630.877	630.877	630.877	651.566	668.117	668.117	668.117	668.117
597.774	655.704	649.497	643.29	614.325	603.981	606.05	606.05	608.118	620.532	626.739	626.739	626.739	626.739	603.981	587.429	587.429	587.429	587.429	606.05	628.808	628.808	628.808	628.808	637.083	651.566	651.566	651.566	653.635	645.359	626.739	622.601	622.601	624.67	622.601	612.256	610.187	610.187	610.187	614.325	647.428	666.048	666.048	666.048	666.048	670.186	674.324	674.324	674.324	672.255
599.843	659.841	653.635	649.497	630.877	626.739	626.739	626.739	628.808	641.221	647.428	647.428	647.428	645.359	624.67	606.05	606.05	606.05	606.05	626.739	651.566	651.566	651.566	651.566	651.566	651.566	651.566	651.566	651.566	647.428	635.014	632.945	632.945	632.945	635.014	647.428	649.497	649.497	649.497	651.566	666.048	674.324	674.324	674.324	674.324	684.668	692.944	692.944	692.944	692.944
610.187	674.324	668.117	663.979	655.704	651.566	651.566	651.566	651.566	653.635	653.635	653.635	653.635	653.635	649.497	645.359	645.359	645.359	645.359	666.048	692.944	692.944	692.944	692.944	686.737	672.255	670.186	670.186	670.186	670.186	663.979	663.979	663.979	663.979	666.048	682.599	688.806	688.806	688.806	688.806	692.944	697.082	697.082	697.082	695.013	703.289	711.564	711.564	711.564	711.564
620.532	680.531	672.255	676.393	686.737	690.875	688.806	690.875	688.806	674.324	666.048	668.117	668.117	668.117	670.186	670.186	670.186	670.186	670.186	701.22	736.391	736.391	736.391	738.46	721.909	695.013	692.944	692.944	692.944	688.806	676.393	672.255	674.324	672.255	676.393	688.806	692.944	692.944	690.875	695.013	721.909	734.322	734.322	734.322	734.322	721.909	713.633	713.633	713.633	713.633
639.152	697.082	690.875	695.013	709.495	715.702	713.633	715.702	711.564	682.599	668.117	670.186	670.186	670.186	684.668	692.944	692.944	690.875	690.875	732.253	773.632	775.701	775.701	775.701	752.943	715.702	713.633	713.633	713.633	707.426	692.944	690.875	690.875	690.875	692.944	701.22	705.357	705.357	703.289	709.495	744.667	761.218	759.149	761.218	759.149	736.391	717.771	717.771	717.771	717.771
659.841	726.047	717.771	719.84	728.116	730.184	730.184	732.253	726.047	690.875	674.324	674.324	674.324	676.393	699.151	713.633	713.633	713.633	713.633	744.667	777.77	777.77	777.77	777.77	765.356	744.667	742.598	742.598	742.598	736.391	715.702	711.564	713.633	711.564	719.84	755.011	767.425	765.356	765.356	767.425	771.563	775.701	775.701	775.701	773.632	765.356	759.149	759.149	759.149	759.149
703.289	781.907	773.632	763.287	726.047	715.702	717.771	717.771	715.702	711.564	709.495	709.495	709.495	711.564	726.047	736.391	736.391	736.391	736.391	748.805	761.218	761.218	761.218	761.218	771.563	790.183	790.183	790.183	792.252	777.77	742.598	736.391	738.46	738.46	740.529	755.011	759.149	759.149	757.08	759.149	761.218	761.218	761.218	761.218	763.287	777.77	790.183	790.183	790.183	790.183
723.978	810.872	800.528	788.114	732.253	715.702	717.771	717.771	719.84	732.253	736.391	736.391	736.391	736.391	746.736	752.943	752.943	752.943	752.943	757.08	761.218	761.218	761.218	761.218	769.494	783.976	786.045	783.976	786.045	781.907	773.632	773.632	773.632	773.632	765.356	730.184	719.84	719.84	719.84	721.909	748.805	763.287	761.218	761.218	761.218	752.943	746.736	746.736	746.736	746.736
726.047	812.941	804.665	796.39	761.218	750.874	750.874	750.874	752.943	755.011	757.08	757.08	757.08	755.011	746.736	740.529	740.529	740.529	740.529	757.08	775.701	777.77	777.77	777.77	775.701	773.632	773.632	773.632	773.632	775.701	781.907	783.976	783.976	783.976	775.701	728.116	713.633	715.702	713.633	717.771	757.08	775.701	775.701	775.701	773.632	752.943	734.322	734.322	734.322	734.322
721.909	810.872	800.528	794.321	767.425	759.149	759.149	759.149	759.149	759.149	759.149	759.149	759.149	759.149	744.667	734.322	736.391	736.391	736.391	755.011	777.77	777.77	777.77	777.77	767.425	748.805	746.736	748.805	746.736	757.08	788.114	792.252	792.252	792.252	783.976	746.736	734.322	736.391	734.322	736.391	752.943	761.218	759.149	759.149	759.149	746.736	736.391	736.391	736.391	736.391
711.564	798.459	788.114	783.976	765.356	759.149	759.149	759.149	759.149	759.149	759.149	759.149	759.149	759.149	746.736	738.46	738.46	738.46	738.46	750.874	765.356	765.356	765.356	765.356	767.425	771.563	771.563	771.563	773.632	767.425	750.874	748.805	748.805	748.805	748.805	752.943	752.943	752.943	752.943	752.943	744.667	742.598	742.598	742.598	742.598	738.46	734.322	734.322	734.322	736.391
732.253	825.355	817.079	808.803	769.494	759.149	759.149	759.149	759.149	761.218	761.218	761.218	761.218	761.218	757.08	752.943	752.943	752.943	752.943	761.218	771.563	771.563	771.563	771.563	775.701	779.838	781.907	781.907	781.907	769.494	736.391	730.184	730.184	730.184	732.253	738.46	740.529	740.529	740.529	740.529	750.874	755.011	755.011	755.011	755.011	732.253	713.633	713.633	713.633	713.633
734.322	829.492	819.148	810.872	769.494	757.08	757.08	757.08	759.149	771.563	775.701	775.701	775.701	775.701	755.011	738.46	738.46	738.46	738.46	742.598	744.667	744.667	744.667	744.667	755.011	775.701	777.77	777.77	779.838	761.218	709.495	699.151	701.22	701.22	705.357	730.184	738.46	738.46	738.46	740.529	750.874	755.011	755.011	755.011	755.011	711.564	676.393	678.462	678.462	678.462
692.944	779.838	771.563	765.356	744.667	738.46	738.46	738.46	740.529	767.425	781.907	779.838	779.838	779.838	744.667	717.771	717.771	717.771	717.771	723.978	734.322	734.322	734.322	732.253	742.598	757.08	759.149	759.149	761.218	744.667	701.22	690.875	692.944	690.875	699.151	738.46	752.943	750.874	750.874	748.805	730.184	719.84	719.84	719.84	719.84	692.944	668.117	670.186	670.186	670.186
670.186	748.805	740.529	736.391	721.909	717.771	717.771	717.771	721.909	761.218	779.838	779.838	779.838	777.77	740.529	711.564	711.564	711.564	711.564	715.702	717.771	719.84	717.771	717.771	717.771	717.771	717.771	717.771	717.771	713.633	697.082	692.944	692.944	692.944	697.082	715.702	721.909	721.909	721.909	719.84	703.289	695.013	697.082	697.082	695.013	680.531	670.186	670.186	670.186	670.186
674.324	740.529	732.253	730.184	713.633	709.495	709.495	709.495	713.633	744.667	759.149	757.08	757.08	755.011	719.84	695.013	695.013	695.013	695.013	701.22	707.426	707.426	707.426	707.426	697.082	676.393	674.324	676.393	674.324	678.462	688.806	690.875	690.875	690.875	690.875	695.013	697.082	697.082	697.082	695.013	692.944	690.875	690.875	690.875	690.875	680.531	672.255	674.324	674.324	674.324
647.428	709.495	703.289	699.151	682.599	678.462	678.462	678.462	680.531	699.151	707.426	707.426	707.426	705.357	686.737	674.324	674.324	674.324	674.324	670.186	666.048	666.048	666.048	666.048	661.91	655.704	653.635	653.635	653.635	655.704	657.772	657.772	657.772	655.704	661.91	684.668	692.944	692.944	692.944	690.875	680.531	674.324	674.324	674.324	676.393	692.944	705.357	705.357	705.357	705.357
637.083	699.151	692.944	688.806	674.324	670.186	670.186	670.186	674.324	699.151	709.495	709.495	709.495	709.495	686.737	668.117	670.186	670.186	670.186	676.393	682.599	682.599	682.599	682.599	676.393	666.048	663.979	663.979	663.979	657.772	635.014	632.945	632.945	630.877	641.221	680.531	695.013	692.944	692.944	690.875	676.393	670.186	670.186	670.186	670.186	697.082	717.771	715.702	715.702	717.771
637.083	699.151	692.944	692.944	688.806	688.806	688.806	686.737	690.875	719.84	734.322	732.253	734.322	732.253	695.013	670.186	670.186	670.186	670.186	680.531	695.013	695.013	695.013	695.013	680.531	653.635	651.566	651.566	651.566	649.497	643.29	641.221	643.29	641.221	649.497	682.599	692.944	692.944	692.944	690.875	676.393	670.186	670.186	670.186	670.186	705.357	730.184	730.184	730.184	730.184
637.083	701.22	695.013	692.944	692.944	690.875	690.875	690.875	697.082	738.46	759.149	757.08	757.08	755.011	705.357	668.117	670.186	670.186	670.186	680.531	690.875	690.875	690.875	692.944	672.255	635.014	632.945	632.945	632.945	632.945	632.945	632.945	632.945	632.945	641.221	680.531	695.013	692.944	692.944	690.875	678.462	672.255	672.255	672.255	672.255	699.151	719.84	717.771	717.771	717.771
647.428	715.702	709.495	703.289	682.599	676.393	676.393	674.324	684.668	761.218	796.39	794.321	796.39	792.252	723.978	670.186	672.255	672.255	672.255	674.324	674.324	674.324	674.324	676.393	663.979	647.428	645.359	645.359	645.359	645.359	645.359	645.359	645.359	643.29	651.566	682.599	695.013	692.944	692.944	692.944	688.806	688.806	688.806	688.806	688.806	692.944	697.082	695.013	695.013	697.082
651.566	721.909	713.633	709.495	692.944	686.737	688.806	686.737	697.082	779.838	821.217	819.148	819.148	817.079	750.874	701.22	703.289	703.289	703.289	688.806	670.186	670.186	670.186	670.186	670.186	668.117	668.117	668.117	668.117	668.117	666.048	666.048	666.048	666.048	670.186	686.737	692.944	690.875	690.875	690.875	692.944	692.944	692.944	695.013	692.944	682.599	676.393	676.393	676.393	676.393
649.497	721.909	713.633	713.633	711.564	709.495	709.495	709.495	717.771	777.77	806.734	806.734	806.734	804.665	752.943	713.633	713.633	713.633	713.633	701.22	686.737	686.737	686.737	686.737	686.737	686.737	686.737	686.737	686.737	682.599	672.255	670.186	670.186	670.186	670.186	676.393	676.393	676.393	676.393	678.462	686.737	690.875	690.875	690.875	690.875	678.462	668.117	668.117	668.117	668.117
649.497	721.909	713.633	717.771	728.116	732.253	730.184	730.184	734.322	757.08	769.494	769.494	769.494	767.425	726.047	697.082	697.082	697.082	697.082	695.013	692.944	692.944	692.944	692.944	686.737	674.324	674.324	674.324	674.324	670.186	657.772	653.635	655.704	653.635	657.772	680.531	686.737	686.737	686.737	684.668	668.117	659.841	659.841	659.841	659.841	649.497	639.152	639.152	639.152	637.083
659.841	738.46	730.184	732.253	736.391	736.391	736.391	736.391	736.391	738.46	738.46	738.46	740.529	738.46	703.289	676.393	676.393	676.393	676.393	684.668	692.944	692.944	692.944	692.944	676.393	643.29	639.152	639.152	639.152	641.221	647.428	649.497	649.497	647.428	653.635	682.599	692.944	692.944	692.944	690.875	661.91	647.428	649.497	649.497	647.428	645.359	643.29	643.29	643.29	641.221
663.979	746.736	736.391	736.391	736.391	736.391	736.391	736.391	734.322	711.564	701.22	701.22	701.22	701.22	692.944	686.737	686.737	686.737	686.737	690.875	692.944	692.944	692.944	695.013	682.599	659.841	655.704	657.772	657.772	655.704	649.497	649.497	649.497	649.497	651.566	670.186	676.393	676.393	676.393	674.324	657.772	649.497	649.497	649.497	649.497	649.497	651.566	651.566	651.566	651.566
672.255	744.667	736.391	734.322	721.909	719.84	719.84	719.84	715.702	676.393	659.841	659.841	659.841	661.91	688.806	709.495	707.426	707.426	707.426	707.426	707.426	707.426	707.426	709.495	690.875	659.841	657.772	657.772	657.772	655.704	651.566	651.566	651.566	651.566	653.635	666.048	670.186	670.186	670.186	670.186	655.704	649.497	649.497	649.497	649.497	657.772	663.979	663.979	663.979	666.048
674.324	744.667	736.391	730.184	705.357	697.082	699.151	699.151	695.013	674.324	666.048	666.048	666.048	668.117	684.668	699.151	699.151	699.151	699.151	705.357	711.564	713.633	711.564	713.633	701.22	682.599	682.599	682.599	682.599	680.531	680.531	680.531	680.531	680.531	682.599	684.668	686.737	686.737	686.737	684.668	661.91	651.566	651.566	651.566	651.566	661.91	670.186	670.186	670.186	670.186
659.841	728.116	719.84	715.702	697.082	690.875	690.875	690.875	692.944	711.564	719.84	717.771	719.84	717.771	695.013	676.393	676.393	678.462	676.393	680.531	682.599	682.599	682.599	682.599	690.875	707.426	709.495	707.426	709.495	705.357	695.013	692.944	695.013	695.013	692.944	692.944	692.944	692.944	692.944	692.944	684.668	680.531	680.531	680.531	680.531	666.048	655.704	655.704	655.704	655.704
641.221	707.426	699.151	695.013	680.531	676.393	676.393	676.393	680.531	719.84	738.46	736.391	736.391	736.391	715.702	699.151	701.22	701.22	701.22	686.737	670.186	668.117	668.117	668.117	678.462	697.082	699.151	699.151	699.151	697.082	692.944	692.944	692.944	692.944	692.944	692.944	692.944	692.944	692.944	692.944	692.944	695.013	695.013	695.013	692.944	676.393	663.979	663.979	663.979	663.979
647.428	713.633	707.426	701.22	676.393	668.117	670.186	668.117	672.255	705.357	721.909	719.84	719.84	719.84	726.047	730.184	730.184	730.184	730.184	703.289	670.186	670.186	670.186	670.186	678.462	692.944	692.944	692.944	692.944	692.944	692.944	692.944	692.944	692.944	692.944	692.944	692.944	692.944	692.944	692.944	692.944	692.944	692.944	692.944	692.944	680.531	670.186	670.186	670.186	670.186
651.566	721.909	715.702	707.426	678.462	670.186	670.186	670.186	674.324	713.633	732.253	730.184	730.184	730.184	734.322	738.46	738.46	738.46	738.46	707.426	670.186	670.186	670.186	670.186	682.599	705.357	707.426	707.426	707.426	701.22	680.531	676.393	678.462	676.393	680.531	690.875	692.944	692.944	692.944	692.944	682.599	676.393	676.393	676.393	676.393	672.255	670.186	670.186	670.186	670.186
649.497	721.909	713.633	709.495	690.875	686.737	686.737	686.737	692.944	744.667	769.494	767.425	767.425	767.425	759.149	750.874	750.874	752.943	752.943	721.909	686.737	686.737	686.737	686.737	695.013	711.564	713.633	713.633	713.633	707.426	688.806	684.668	684.668	684.668	686.737	690.875	692.944	692.944	692.944	690.875	676.393	670.186	670.186	670.186	670.186	670.186	670.186	670.186	670.186	670.186
649.497	721.909	713.633	715.702	721.909	723.978	723.978	721.909	728.116	763.287	779.838	779.838	779.838	779.838	767.425	759.149	759.149	759.149	759.149	742.598	723.978	721.909	723.978	723.978	715.702	701.22	699.151	699.151	699.151	701.22	705.357	707.426	707.426	707.426	705.357	697.082	692.944	692.944	692.944	692.944	688.806	686.737	686.737	686.737	686.737	676.393	670.186	670.186	670.186	670.186
659.841	736.391	728.116	732.253	748.805	752.943	752.943	752.943	750.874	740.529	734.322	734.322	734.322	734.322	740.529	744.667	744.667	744.667	744.667	734.322	721.909	721.909	721.909	721.909	711.564	695.013	692.944	692.944	692.944	697.082	711.564	715.702	713.633	713.633	713.633	707.426	707.426	707.426	707.426	707.426	707.426	707.426	707.426	707.426	707.426	686.737	670.186	670.186	670.186	670.186
666.048	746.736	736.391	740.529	755.011	759.149	759.149	759.149	755.011	715.702	697.082	697.082	697.082	699.151	719.84	736.391	736.391	736.391	736.391	711.564	684.668	684.668	684.668	682.599	690.875	705.357	707.426	707.426	705.357	711.564	726.047	728.116	728.116	728.116	726.047	717.771	713.633	713.633	715.702	713.633	705.357	699.151	701.22	701.22	701.22	692.944	684.668	684.668	684.668	684.668
663.979	744.667	736.391	736.391	742.598	744.667	744.667	744.667	740.529	697.082	676.393	676.393	676.393	676.393	695.013	709.495	707.426	707.426	707.426	690.875	670.186	670.186	670.186	668.117	678.462	699.151	701.22	701.22	699.151	707.426	732.253	738.46	738.46	738.46	736.391	730.184	728.116	728.116	728.116	728.116	713.633	705.357	707.426	707.426	705.357	707.426	707.426	707.426	707.426	707.426
663.979	744.667	736.391	734.322	723.978	719.84	721.909	721.909	715.702	676.393	655.704	655.704	655.704	657.772	676.393	692.944	690.875	690.875	690.875	688.806	684.668	684.668	684.668	684.668	686.737	692.944	692.944	692.944	690.875	705.357	742.598	750.874	750.874	750.874	746.736	728.116	721.909	721.909	721.909	721.909	726.047	730.184	730.184	730.184	728.116	719.84	713.633	713.633	713.633	713.633
686.737	759.149	750.874	744.667	719.84	711.564	713.633	713.633	709.495	676.393	661.91	661.91	661.91	663.979	680.531	692.944	692.944	692.944	692.944	692.944	692.944	692.944	692.944	692.944	692.944	692.944	692.944	692.944	692.944	701.22	726.047	732.253	730.184	730.184	728.116	715.702	713.633	713.633	711.564	715.702	740.529	752.943	752.943	752.943	750.874	721.909	699.151	701.22	701.22	699.151
692.944	767.425	759.149	755.011	734.322	728.116	728.116	728.116	723.978	686.737	670.186	670.186	670.186	672.255	692.944	707.426	705.357	705.357	705.357	705.357	705.357	705.357	707.426	707.426	705.357	705.357	705.357	705.357	707.426	705.357	699.151	699.151	699.151	699.151	701.22	711.564	713.633	713.633	713.633	717.771	755.011	775.701	773.632	773.632	771.563	734.322	705.357	705.357	705.357	705.357
668.117	738.46	730.184	732.253	736.391	736.391	736.391	738.46	732.253	699.151	684.668	684.668	684.668	686.737	711.564	728.116	728.116	728.116	728.116	728.116	728.116	728.116	728.116	728.116	723.978	715.702	713.633	713.633	713.633	709.495	695.013	692.944	692.944	692.944	697.082	721.909	728.116	728.116	728.116	732.253	773.632	796.39	794.321	794.321	792.252	757.08	728.116	728.116	728.116	728.116
641.221	707.426	699.151	703.289	717.771	721.909	721.909	721.909	721.909	711.564	705.357	707.426	707.426	707.426	715.702	723.978	723.978	723.978	721.909	721.909	723.978	723.978	723.978	721.909	723.978	728.116	728.116	728.116	728.116	723.978	707.426	705.357	705.357	705.357	711.564	742.598	752.943	750.874	750.874	750.874	757.08	761.218	761.218	761.218	761.218	748.805	736.391	736.391	736.391	736.391
643.29	711.564	705.357	705.357	711.564	713.633	713.633	713.633	713.633	713.633	713.633	713.633	713.633	713.633	713.633	713.633	713.633	713.633	713.633	726.047	740.529	740.529	740.529	740.529	748.805	763.287	763.287	763.287	765.356	752.943	719.84	713.633	713.633	713.633	717.771	738.46	746.736	744.667	744.667	744.667	738.46	734.322	734.322	734.322	734.322	742.598	750.874	750.874	750.874	750.874
651.566	721.909	713.633	713.633	713.633	713.633	713.633	713.633	713.633	713.633	713.633	713.633	713.633	713.633	721.909	728.116	726.047	726.047	726.047	742.598	759.149	761.218	761.218	759.149	771.563	792.252	796.39	794.321	796.39	779.838	734.322	726.047	728.116	728.116	728.116	734.322	736.391	736.391	736.391	738.46	755.011	763.287	763.287	763.287	763.287	775.701	786.045	786.045	786.045	788.114
659.841	734.322	726.047	726.047	726.047	726.047	728.116	728.116	728.116	728.116	728.116	728.116	728.116	728.116	748.805	763.287	763.287	763.287	763.287	761.218	759.149	759.149	759.149	757.08	777.77	812.941	817.079	815.01	817.079	804.665	769.494	761.218	763.287	763.287	765.356	773.632	775.701	775.701	775.701	777.77	798.459	808.803	806.734	808.803	806.734	804.665	804.665	804.665	804.665	806.734
686.737	771.563	763.287	759.149	742.598	736.391	736.391	736.391	736.391	736.391	736.391	736.391	736.391	736.391	755.011	769.494	769.494	769.494	769.494	765.356	759.149	759.149	759.149	759.149	775.701	808.803	810.872	810.872	812.941	800.528	763.287	755.011	755.011	755.011	761.218	794.321	804.665	804.665	804.665	806.734	827.424	837.768	837.768	837.768	837.768	810.872	788.114	790.183	790.183	792.252
699.151	790.183	781.907	775.701	755.011	748.805	748.805	748.805	748.805	740.529	736.391	736.391	736.391	736.391	757.08	771.563	771.563	771.563	771.563	765.356	759.149	759.149	759.149	757.08	773.632	800.528	802.597	802.597	802.597	790.183	755.011	746.736	748.805	746.736	755.011	792.252	804.665	802.597	802.597	804.665	831.561	848.113	846.044	848.113	846.044	802.597	767.425	767.425	767.425	769.494
697.082	790.183	779.838	777.77	763.287	759.149	759.149	759.149	759.149	752.943	748.805	748.805	748.805	750.874	761.218	769.494	769.494	769.494	769.494	763.287	759.149	759.149	759.149	757.08	773.632	800.528	802.597	802.597	802.597	794.321	765.356	759.149	759.149	759.149	763.287	783.976	790.183	790.183	788.114	792.252	827.424	848.113	846.044	846.044	846.044	804.665	769.494	769.494	771.563	773.632
686.737	777.77	767.425	767.425	761.218	759.149	759.149	759.149	761.218	775.701	786.045	783.976	786.045	783.976	769.494	759.149	759.149	759.149	759.149	779.838	806.734	808.803	808.803	808.803	810.872	815.01	815.01	815.01	815.01	808.803	788.114	783.976	783.976	783.976	779.838	761.218	755.011	755.011	755.011	757.08	798.459	823.286	821.217	821.217	821.217	800.528	779.838	779.838	781.907	783.976
707.426	792.252	781.907	779.838	773.632	769.494	771.563	769.494	773.632	794.321	804.665	804.665	804.665	802.597	769.494	746.736	746.736	746.736	746.736	788.114	833.63	835.699	835.699	835.699	827.424	812.941	812.941	812.941	812.941	806.734	792.252	790.183	790.183	792.252	781.907	736.391	721.909	723.978	721.909	726.047	750.874	765.356	763.287	763.287	765.356	761.218	755.011	755.011	755.011	757.08
738.46	823.286	815.01	806.734	775.701	767.425	767.425	767.425	769.494	775.701	779.838	777.77	779.838	775.701	738.46	713.633	713.633	713.633	713.633	771.563	835.699	837.768	837.768	837.768	817.079	779.838	777.77	777.77	775.701	783.976	800.528	802.597	802.597	804.665	786.045	703.289	676.393	678.462	678.462	680.531	709.495	723.978	721.909	721.909	723.978	730.184	736.391	734.322	736.391	736.391
752.943	846.044	835.699	827.424	792.252	781.907	781.907	781.907	779.838	757.08	744.667	744.667	746.736	742.598	678.462	632.945	635.014	632.945	632.945	705.357	786.045	788.114	788.114	788.114	779.838	769.494	769.494	769.494	767.425	781.907	819.148	825.355	825.355	827.424	796.39	653.635	608.118	612.256	612.256	616.394	657.772	678.462	678.462	676.393	680.531	719.84	750.874	748.805	750.874	750.874
769.494	870.871	860.526	850.182	812.941	802.597	802.597	804.665	798.459	755.011	734.322	736.391	736.391	732.253	630.877	556.396	558.464	556.396	556.396	628.808	709.495	711.564	711.564	709.495	742.598	800.528	804.665	804.665	804.665	806.734	812.941	812.941	812.941	817.079	779.838	608.118	552.258	558.464	556.396	560.533	603.981	624.67	622.601	622.601	626.739	688.806	736.391	736.391	736.391	738.46
767.425	868.802	858.457	852.25	831.561	825.355	825.355	827.424	819.148	763.287	734.322	736.391	738.46	732.253	606.05	510.879	512.948	512.948	512.948	585.36	668.117	670.186	670.186	666.048	717.771	806.734	815.01	812.941	812.941	802.597	773.632	767.425	767.425	771.563	736.391	575.016	521.224	525.362	525.362	529.5	562.602	581.223	579.154	579.154	581.223	643.29	690.875	690.875	690.875	692.944
765.356	868.802	858.457	854.319	839.837	835.699	835.699	835.699	827.424	750.874	711.564	713.633	715.702	709.495	585.36	490.19	492.259	492.259	492.259	558.464	635.014	637.083	637.083	635.014	690.875	794.321	804.665	802.597	804.665	786.045	732.253	721.909	723.978	726.047	697.082	558.464	512.948	517.086	517.086	519.155	546.051	560.533	560.533	558.464	560.533	616.394	659.841	659.841	659.841	659.841
763.287	868.802	858.457	852.25	821.217	812.941	812.941	815.01	804.665	719.84	678.462	680.531	680.531	676.393	572.947	492.259	494.328	494.328	494.328	543.982	601.912	603.981	603.981	599.843	663.979	781.907	792.252	790.183	792.252	771.563	713.633	701.22	703.289	705.357	680.531	556.396	512.948	517.086	517.086	519.155	537.775	548.12	548.12	548.12	550.189	606.05	649.497	649.497	649.497	651.566
752.943	858.457	846.044	837.768	802.597	790.183	790.183	792.252	781.907	699.151	655.704	659.841	659.841	655.704	564.671	492.259	494.328	494.328	494.328	537.775	591.567	593.636	593.636	589.498	649.497	759.149	769.494	769.494	769.494	752.943	703.289	692.944	692.944	695.013	672.255	554.327	515.017	517.086	517.086	519.155	531.569	537.775	537.775	537.775	537.775	593.636	639.152	639.152	639.152	641.221
752.943	858.457	848.113	835.699	783.976	767.425	767.425	769.494	761.218	684.668	647.428	649.497	649.497	645.359	548.12	471.57	471.57	471.57	471.57	531.569	603.981	606.05	603.981	601.912	657.772	761.218	771.563	769.494	771.563	752.943	692.944	682.599	682.599	684.668	661.91	543.982	502.604	504.673	504.673	506.742	527.431	537.775	537.775	537.775	539.844	581.223	618.463	616.394	616.394	618.463
742.598	848.113	837.768	829.492	798.459	790.183	790.183	792.252	781.907	701.22	657.772	659.841	661.91	657.772	548.12	459.157	461.225	461.225	459.157	519.155	593.636	595.705	593.636	591.567	643.29	738.46	748.805	746.736	748.805	726.047	653.635	637.083	639.152	641.221	622.601	525.362	490.19	494.328	494.328	496.397	517.086	527.431	527.431	527.431	529.5	546.051	562.602	562.602	562.602	562.602
713.633	812.941	802.597	804.665	812.941	815.01	815.01	817.079	804.665	709.495	657.772	659.841	661.91	657.772	556.396	471.57	473.639	473.639	473.639	517.086	570.878	572.947	572.947	570.878	616.394	705.357	715.702	713.633	715.702	684.668	591.567	570.878	572.947	572.947	562.602	510.879	492.259	494.328	494.328	494.328	502.604	504.673	504.673	504.673	506.742	506.742	506.742	506.742	504.673	506.742
697.082	790.183	779.838	781.907	790.183	792.252	792.252	794.321	781.907	686.737	635.014	639.152	639.152	635.014	537.775	461.225	463.294	463.294	463.294	496.397	539.844	539.844	539.844	537.775	585.36	674.324	684.668	682.599	684.668	651.566	548.12	525.362	527.431	529.5	523.293	494.328	483.984	483.984	483.984	483.984	490.19	494.328	494.328	494.328	494.328	483.984	473.639	473.639	473.639	473.639
692.944	769.494	761.218	761.218	767.425	769.494	769.494	771.563	759.149	659.841	612.256	616.394	616.394	612.256	517.086	448.812	450.881	450.881	450.881	475.708	504.673	504.673	504.673	502.604	554.327	643.29	651.566	649.497	653.635	616.394	515.017	496.397	498.466	498.466	494.328	477.777	473.639	473.639	473.639	473.639	481.915	483.984	483.984	483.984	483.984	465.363	450.881	450.881	450.881	448.812
663.979	734.322	726.047	730.184	752.943	759.149	759.149	761.218	746.736	641.221	591.567	593.636	595.705	591.567	508.811	448.812	450.881	450.881	450.881	475.708	504.673	504.673	504.673	502.604	539.844	603.981	610.187	608.118	612.256	575.016	469.501	450.881	452.95	450.881	455.019	469.501	473.639	473.639	473.639	473.639	473.639	473.639	473.639	473.639	473.639	461.225	450.881	450.881	450.881	450.881
645.359	713.633	703.289	711.564	742.598	750.874	750.874	750.874	736.391	624.67	568.809	572.947	572.947	570.878	506.742	459.157	461.225	461.225	461.225	488.121	517.086	517.086	517.086	517.086	521.224	529.5	529.5	529.5	531.569	508.811	448.812	436.398	436.398	436.398	442.605	465.363	473.639	473.639	473.639	473.639	473.639	473.639	473.639	473.639	473.639	461.225	450.881	450.881	450.881	450.881
626.739	692.944	684.668	688.806	711.564	719.84	717.771	719.84	707.426	606.05	558.464	560.533	560.533	558.464	510.879	473.639	473.639	473.639	473.639	490.19	506.742	506.742	506.742	508.811	496.397	475.708	473.639	473.639	473.639	471.57	461.225	459.157	459.157	459.157	461.225	471.57	473.639	473.639	473.639	473.639	473.639	473.639	473.639	473.639	471.57	461.225	450.881	450.881	450.881	450.881
585.36	641.221	632.945	639.152	668.117	676.393	674.324	676.393	666.048	587.429	548.12	552.258	552.258	550.189	500.535	463.294	463.294	463.294	463.294	473.639	486.052	486.052	486.052	486.052	467.432	434.33	430.192	430.192	430.192	446.743	492.259	502.604	500.535	502.604	498.466	479.846	471.57	473.639	473.639	473.639	486.052	494.328	492.259	494.328	492.259	463.294	440.536	440.536	440.536	440.536
529.5	568.809	562.602	572.947	618.463	632.945	630.877	630.877	622.601	552.258	517.086	519.155	519.155	517.086	479.846	450.881	450.881	450.881	450.881	457.088	463.294	463.294	463.294	463.294	444.674	409.503	405.365	407.434	405.365	434.33	521.224	539.844	537.775	537.775	531.569	492.259	479.846	479.846	479.846	481.915	506.742	519.155	517.086	517.086	517.086	467.432	426.054	428.123	428.123	426.054
506.742	541.913	537.775	543.982	577.085	587.429	587.429	587.429	579.154	517.086	483.984	486.052	486.052	483.984	465.363	448.812	450.881	450.881	450.881	455.019	459.157	459.157	459.157	461.225	442.605	409.503	405.365	407.434	403.296	436.398	529.5	548.12	546.051	546.051	543.982	533.638	531.569	531.569	531.569	531.569	521.224	517.086	517.086	517.086	517.086	473.639	436.398	436.398	436.398	436.398
500.535	533.638	529.5	531.569	541.913	546.051	546.051	546.051	539.844	488.121	461.225	463.294	463.294	463.294	461.225	459.157	459.157	459.157	459.157	473.639	490.19	490.19	490.19	492.259	467.432	419.847	415.709	415.709	413.64	448.812	550.189	570.878	568.809	568.809	572.947	593.636	601.912	599.843	601.912	595.705	537.775	504.673	506.742	506.742	504.673	475.708	450.881	450.881	450.881	450.881
481.915	510.879	508.811	504.673	479.846	473.639	473.639	473.639	471.57	463.294	459.157	459.157	459.157	461.225	477.777	490.19	490.19	490.19	490.19	508.811	533.638	533.638	533.638	535.706	500.535	434.33	428.123	428.123	426.054	461.225	570.878	595.705	593.636	591.567	597.774	632.945	645.359	643.29	645.359	637.083	562.602	519.155	521.224	523.293	519.155	477.777	440.536	440.536	440.536	440.536
471.57	496.397	496.397	483.984	423.985	405.365	407.434	405.365	411.571	452.95	475.708	473.639	473.639	475.708	502.604	525.362	525.362	525.362	523.293	543.982	568.809	568.809	568.809	570.878	525.362	436.398	426.054	428.123	426.054	461.225	566.74	589.498	587.429	585.36	597.774	663.979	688.806	686.737	688.806	680.531	601.912	556.396	560.533	560.533	558.464	492.259	434.33	436.398	436.398	436.398
469.501	496.397	496.397	483.984	430.192	411.571	413.64	413.64	417.778	448.812	465.363	465.363	463.294	465.363	508.811	546.051	543.982	543.982	543.982	568.809	597.774	599.843	599.843	603.981	548.12	438.467	426.054	428.123	426.054	455.019	543.982	562.602	560.533	558.464	579.154	692.944	734.322	730.184	732.253	723.978	628.808	575.016	577.085	579.154	577.085	517.086	465.363	467.432	467.432	467.432
471.57	496.397	494.328	486.052	455.019	444.674	444.674	444.674	444.674	448.812	450.881	448.812	448.812	452.95	529.5	585.36	583.291	583.291	583.291	606.05	632.945	632.945	632.945	637.083	564.671	438.467	426.054	426.054	423.985	455.019	543.982	560.533	558.464	556.396	585.36	730.184	779.838	775.701	775.701	765.356	661.91	608.118	610.187	610.187	608.118	550.189	500.535	500.535	502.604	500.535
486.052	510.879	508.811	504.673	479.846	473.639	473.639	473.639	473.639	469.501	467.432	467.432	465.363	471.57	570.878	643.29	641.221	641.221	641.221	659.841	680.531	682.599	682.599	686.737	601.912	455.019	442.605	444.674	442.605	473.639	560.533	577.085	575.016	572.947	608.118	771.563	823.286	819.148	821.217	808.803	713.633	666.048	668.117	670.186	663.979	589.498	531.569	531.569	531.569	531.569
521.224	556.396	554.327	541.913	488.121	471.57	473.639	473.639	475.708	494.328	502.604	502.604	500.535	506.742	610.187	686.737	686.737	684.668	684.668	707.426	734.322	734.322	734.322	738.46	651.566	500.535	486.052	488.121	486.052	515.017	595.705	612.256	610.187	606.05	641.221	798.459	850.182	846.044	846.044	839.837	775.701	742.598	744.667	744.667	740.529	647.428	572.947	575.016	575.016	575.016
543.982	587.429	583.291	566.74	500.535	479.846	481.915	481.915	483.984	510.879	525.362	523.293	523.293	527.431	632.945	713.633	711.564	711.564	711.564	730.184	750.874	750.874	750.874	755.011	678.462	541.913	527.431	529.5	527.431	556.396	632.945	649.497	647.428	645.359	674.324	806.734	850.182	846.044	848.113	841.906	792.252	765.356	767.425	769.494	765.356	682.599	616.394	618.463	618.463	618.463
556.396	601.912	599.843	583.291	506.742	483.984	486.052	486.052	490.19	527.431	546.051	546.051	543.982	550.189	655.704	736.391	736.391	734.322	734.322	763.287	794.321	796.39	796.39	798.459	730.184	608.118	597.774	599.843	597.774	624.67	707.426	723.978	721.909	721.909	738.46	815.01	839.837	837.768	837.768	833.63	792.252	771.563	771.563	773.632	771.563	711.564	663.979	663.979	663.979	663.979
583.291	639.152	635.014	612.256	510.879	477.777	479.846	479.846	486.052	539.844	568.809	566.74	564.671	570.878	699.151	796.39	794.321	794.321	794.321	804.665	815.01	815.01	815.01	819.148	773.632	690.875	682.599	684.668	682.599	701.22	761.218	773.632	771.563	771.563	777.77	812.941	825.355	823.286	825.355	821.217	779.838	757.08	759.149	759.149	759.149	721.909	690.875	690.875	690.875	690.875
593.636	655.704	651.566	628.808	529.5	498.466	500.535	500.535	506.742	572.947	608.118	606.05	603.981	610.187	726.047	819.148	817.079	817.079	817.079	810.872	802.597	802.597	802.597	804.665	779.838	732.253	728.116	728.116	728.116	734.322	757.08	761.218	761.218	759.149	767.425	804.665	817.079	817.079	817.079	812.941	781.907	763.287	765.356	765.356	763.287	728.116	699.151	699.151	699.151	697.082
603.981	670.186	663.979	643.29	548.12	517.086	521.224	519.155	529.5	610.187	651.566	649.497	647.428	651.566	736.391	804.665	802.597	802.597	802.597	802.597	800.528	800.528	800.528	800.528	792.252	773.632	773.632	773.632	773.632	767.425	752.943	750.874	750.874	748.805	757.08	790.183	802.597	802.597	802.597	802.597	796.39	794.321	794.321	794.321	792.252	757.08	726.047	728.116	728.116	726.047
637.083	713.633	707.426	686.737	597.774	568.809	572.947	570.878	577.085	624.67	649.497	649.497	647.428	651.566	736.391	804.665	802.597	802.597	802.597	810.872	823.286	823.286	823.286	825.355	819.148	808.803	808.803	808.803	808.803	796.39	757.08	748.805	750.874	748.805	757.08	796.39	808.803	808.803	808.803	808.803	819.148	823.286	823.286	823.286	823.286	790.183	765.356	765.356	765.356	765.356
663.979	750.874	742.598	730.184	676.393	657.772	659.841	659.841	659.841	661.91	661.91	661.91	661.91	663.979	740.529	802.597	802.597	802.597	800.528	829.492	866.733	866.733	866.733	866.733	856.388	833.63	829.492	831.561	831.561	821.217	790.183	783.976	786.045	786.045	790.183	819.148	829.492	829.492	829.492	829.492	821.217	817.079	817.079	817.079	817.079	796.39	779.838	779.838	779.838	779.838
684.668	781.907	771.563	761.218	711.564	695.013	697.082	697.082	697.082	701.22	703.289	703.289	703.289	705.357	763.287	808.803	808.803	808.803	808.803	837.768	875.009	877.077	877.077	877.077	866.733	848.113	846.044	846.044	848.113	837.768	806.734	800.528	800.528	800.528	806.734	841.906	854.319	854.319	854.319	852.25	815.01	794.321	796.39	796.39	796.39	788.114	779.838	779.838	779.838	779.838
723.978	825.355	815.01	804.665	748.805	730.184	732.253	732.253	734.322	748.805	757.08	755.011	755.011	757.08	794.321	823.286	823.286	823.286	821.217	848.113	883.284	883.284	883.284	883.284	868.802	841.906	839.837	839.837	839.837	835.699	819.148	815.01	817.079	815.01	821.217	846.044	856.388	854.319	856.388	852.25	804.665	779.838	779.838	779.838	779.838	777.77	773.632	773.632	773.632	773.632
755.011	850.182	839.837	831.561	798.459	790.183	790.183	790.183	792.252	798.459	800.528	800.528	800.528	800.528	815.01	823.286	823.286	823.286	823.286	841.906	862.595	864.664	862.595	864.664	848.113	819.148	817.079	817.079	817.079	821.217	835.699	837.768	837.768	837.768	835.699	823.286	819.148	819.148	819.148	815.01	792.252	777.77	779.838	779.838	779.838	767.425	759.149	759.149	759.149	759.149
740.529	835.699	825.355	823.286	819.148	817.079	817.079	817.079	817.079	810.872	808.803	808.803	808.803	808.803	815.01	817.079	817.079	817.079	817.079	827.424	839.837	839.837	839.837	841.906	829.492	810.872	810.872	810.872	810.872	812.941	823.286	825.355	825.355	825.355	821.217	808.803	802.597	804.665	804.665	802.597	792.252	786.045	788.114	788.114	786.045	773.632	765.356	765.356	765.356	765.356
738.46	833.63	823.286	819.148	802.597	796.39	796.39	796.39	798.459	815.01	823.286	823.286	823.286	823.286	810.872	802.597	802.597	802.597	802.597	810.872	817.079	819.148	817.079	819.148	815.01	810.872	810.872	810.872	810.872	812.941	817.079	819.148	817.079	819.148	815.01	796.39	790.183	790.183	790.183	790.183	794.321	796.39	794.321	794.321	794.321	786.045	779.838	779.838	779.838	779.838
742.598	839.837	829.492	821.217	788.114	777.77	779.838	779.838	781.907	810.872	823.286	823.286	823.286	823.286	810.872	802.597	802.597	802.597	802.597	802.597	802.597	802.597	802.597	804.665	794.321	777.77	775.701	775.701	775.701	779.838	796.39	798.459	798.459	798.459	792.252	763.287	752.943	755.011	755.011	755.011	773.632	781.907	781.907	781.907	781.907	773.632	767.425	767.425	767.425	767.425
757.08	862.595	852.25	841.906	802.597	790.183	790.183	790.183	792.252	812.941	825.355	823.286	823.286	823.286	810.872	802.597	802.597	802.597	802.597	802.597	802.597	802.597	802.597	804.665	788.114	761.218	759.149	759.149	759.149	763.287	773.632	775.701	775.701	775.701	771.563	744.667	736.391	738.46	736.391	738.46	759.149	769.494	767.425	767.425	769.494	755.011	744.667	744.667	744.667	744.667
771.563	881.215	868.802	862.595	835.699	827.424	827.424	827.424	827.424	821.217	817.079	817.079	817.079	817.079	808.803	802.597	802.597	802.597	802.597	800.528	798.459	798.459	798.459	798.459	786.045	761.218	759.149	759.149	761.218	759.149	755.011	755.011	755.011	755.011	750.874	736.391	730.184	730.184	730.184	730.184	732.253	732.253	732.253	732.253	732.253	746.736	759.149	759.149	759.149	759.149
759.149	870.871	858.457	856.388	843.975	839.837	839.837	839.837	837.768	815.01	802.597	802.597	802.597	802.597	800.528	798.459	798.459	798.459	798.459	786.045	769.494	769.494	769.494	769.494	763.287	748.805	746.736	746.736	748.805	744.667	734.322	732.253	732.253	732.253	728.116	713.633	709.495	709.495	709.495	709.495	711.564	713.633	713.633	713.633	715.702	732.253	748.805	748.805	748.805	748.805
732.253	837.768	827.424	825.355	821.217	819.148	819.148	819.148	819.148	806.734	802.597	802.597	802.597	802.597	788.114	775.701	775.701	777.77	777.77	759.149	738.46	738.46	738.46	738.46	730.184	711.564	709.495	709.495	709.495	711.564	715.702	715.702	715.702	715.702	713.633	703.289	699.151	699.151	699.151	699.151	707.426	713.633	713.633	713.633	713.633	713.633	715.702	715.702	715.702	715.702
726.047	829.492	819.148	817.079	806.734	804.665	804.665	804.665	804.665	804.665	802.597	802.597	804.665	802.597	775.701	755.011	755.011	755.011	755.011	746.736	736.391	736.391	736.391	736.391	723.978	697.082	692.944	692.944	692.944	697.082	705.357	707.426	707.426	707.426	709.495	711.564	711.564	711.564	711.564	711.564	717.771	719.84	719.84	719.84	719.84	715.702	711.564	711.564	711.564	711.564
709.495	810.872	798.459	798.459	794.321	792.252	792.252	792.252	792.252	792.252	792.252	792.252	792.252	792.252	761.218	736.391	738.46	738.46	738.46	734.322	732.253	732.253	732.253	732.253	719.84	695.013	690.875	692.944	692.944	692.944	697.082	697.082	697.082	697.082	699.151	713.633	717.771	717.771	717.771	719.84	730.184	736.391	736.391	736.391	736.391	730.184	723.978	723.978	723.978	723.978
688.806	788.114	777.77	775.701	765.356	761.218	761.218	761.218	761.218	757.08	755.011	755.011	755.011	755.011	744.667	736.391	736.391	736.391	736.391	726.047	709.495	709.495	709.495	709.495	705.357	699.151	697.082	697.082	697.082	703.289	717.771	721.909	721.909	721.909	723.978	740.529	744.667	744.667	744.667	744.667	736.391	730.184	730.184	730.184	732.253	744.667	757.08	757.08	757.08	757.08
684.668	769.494	761.218	761.218	763.287	763.287	763.287	763.287	763.287	748.805	742.598	742.598	742.598	742.598	736.391	732.253	732.253	732.253	732.253	719.84	703.289	703.289	703.289	703.289	705.357	711.564	711.564	711.564	711.564	721.909	750.874	757.08	755.011	755.011	759.149	771.563	777.77	777.77	777.77	773.632	738.46	717.771	719.84	719.84	719.84	742.598	759.149	759.149	759.149	759.149
688.806	767.425	759.149	761.218	771.563	773.632	773.632	773.632	773.632	767.425	763.287	763.287	763.287	763.287	734.322	713.633	715.702	715.702	713.633	726.047	738.46	738.46	738.46	738.46	732.253	719.84	717.771	717.771	717.771	728.116	759.149	765.356	765.356	765.356	767.425	781.907	786.045	786.045	786.045	783.976	752.943	738.46	738.46	738.46	738.46	750.874	759.149	759.149	759.149	759.149
690.875	771.563	763.287	763.287	761.218	761.218	761.218	761.218	761.218	763.287	765.356	765.356	765.356	763.287	736.391	717.771	717.771	717.771	717.771	736.391	757.08	759.149	759.149	759.149	752.943	740.529	740.529	740.529	740.529	746.736	765.356	769.494	769.494	769.494	773.632	790.183	796.39	796.39	796.39	794.321	775.701	767.425	767.425	767.425	767.425	763.287	759.149	759.149	759.149	759.149
699.151	788.114	777.77	775.701	767.425	763.287	763.287	765.356	761.218	732.253	717.771	717.771	717.771	717.771	730.184	740.529	738.46	738.46	738.46	746.736	755.011	755.011	755.011	755.011	755.011	752.943	752.943	752.943	752.943	750.874	742.598	740.529	740.529	738.46	744.667	769.494	777.77	777.77	777.77	777.77	794.321	800.528	800.528	800.528	800.528	775.701	755.011	755.011	755.011	755.011
703.289	794.321	783.976	781.907	771.563	769.494	769.494	769.494	765.356	732.253	715.702	717.771	717.771	717.771	738.46	752.943	752.943	752.943	752.943	744.667	734.322	734.322	734.322	734.322	734.322	738.46	738.46	738.46	738.46	738.46	736.391	736.391	736.391	736.391	738.46	755.011	761.218	761.218	759.149	763.287	783.976	796.39	796.39	796.39	796.39	765.356	738.46	738.46	738.46	738.46
711.564	806.734	796.39	788.114	755.011	744.667	744.667	744.667	744.667	736.391	734.322	734.322	734.322	734.322	736.391	740.529	740.529	740.529	740.529	728.116	715.702	715.702	715.702	715.702	721.909	736.391	736.391	736.391	736.391	736.391	736.391	736.391	736.391	736.391	740.529	755.011	761.218	759.149	759.149	759.149	752.943	750.874	750.874	750.874	750.874	738.46	728.116	728.116	728.116	728.116
705.357	800.528	790.183	786.045	763.287	757.08	757.08	757.08	757.08	746.736	740.529	740.529	740.529	740.529	732.253	728.116	728.116	728.116	728.116	719.84	709.495	709.495	709.495	709.495	715.702	730.184	732.253	732.253	732.253	732.253	734.322	734.322	734.322	734.322	736.391	746.736	750.874	750.874	750.874	746.736	709.495	688.806	688.806	688.806	690.875	695.013	697.082	697.082	697.082	697.082
723.978	827.424	817.079	808.803	767.425	755.011	755.011	755.011	755.011	757.08	757.08	757.08	757.08	757.08	728.116	705.357	705.357	705.357	705.357	701.22	695.013	695.013	695.013	695.013	703.289	719.84	721.909	719.84	721.909	717.771	707.426	705.357	705.357	705.357	705.357	711.564	713.633	713.633	713.633	709.495	674.324	655.704	655.704	655.704	655.704	674.324	688.806	688.806	688.806	688.806
711.564	812.941	802.597	794.321	750.874	738.46	738.46	738.46	740.529	752.943	761.218	761.218	761.218	761.218	742.598	728.116	728.116	728.116	728.116	709.495	686.737	684.668	684.668	684.668	697.082	723.978	728.116	726.047	728.116	711.564	661.91	649.497	651.566	649.497	655.704	688.806	699.151	699.151	699.151	697.082	678.462	668.117	668.117	668.117	668.117	670.186	672.255	672.255	672.255	672.255
695.013	792.252	781.907	775.701	742.598	732.253	732.253	732.253	732.253	742.598	748.805	748.805	748.805	746.736	726.047	709.495	709.495	709.495	709.495	684.668	653.635	653.635	653.635	653.635	663.979	686.737	690.875	688.806	690.875	678.462	643.29	632.945	635.014	632.945	643.29	688.806	705.357	703.289	703.289	703.289	682.599	670.186	670.186	670.186	670.186	670.186	670.186	670.186	670.186	670.186
690.875	790.183	779.838	771.563	730.184	715.702	715.702	715.702	715.702	705.357	701.22	701.22	701.22	699.151	686.737	674.324	674.324	674.324	674.324	666.048	653.635	651.566	653.635	653.635	653.635	651.566	651.566	651.566	651.566	655.704	666.048	668.117	668.117	668.117	670.186	674.324	674.324	674.324	674.324	674.324	672.255	670.186	670.186	670.186	670.186	668.117	666.048	666.048	666.048	666.048
692.944	790.183	779.838	771.563	726.047	711.564	713.633	713.633	711.564	695.013	684.668	684.668	684.668	684.668	674.324	666.048	666.048	666.048	666.048	666.048	663.979	663.979	663.979	663.979	661.91	655.704	655.704	655.704	655.704	661.91	686.737	692.944	690.875	690.875	688.806	676.393	672.255	672.255	672.255	672.255	672.255	670.186	670.186	670.186	670.186	663.979	657.772	657.772	657.772	657.772
709.495	794.321	786.045	773.632	726.047	711.564	713.633	713.633	709.495	672.255	653.635	653.635	653.635	653.635	655.704	657.772	657.772	657.772	657.772	655.704	651.566	651.566	651.566	651.566	663.979	686.737	688.806	688.806	688.806	688.806	688.806	690.875	690.875	690.875	690.875	690.875	690.875	690.875	690.875	688.806	674.324	666.048	666.048	666.048	666.048	678.462	688.806	688.806	688.806	688.806
709.495	798.459	790.183	777.77	728.116	713.633	713.633	715.702	709.495	668.117	647.428	649.497	647.428	649.497	672.255	688.806	686.737	686.737	688.806	672.255	655.704	655.704	655.704	653.635	668.117	692.944	695.013	695.013	695.013	688.806	674.324	672.255	672.255	672.255	674.324	686.737	690.875	688.806	688.806	686.737	668.117	657.772	657.772	657.772	657.772	676.393	690.875	690.875	690.875	690.875
657.772	732.253	723.978	721.909	713.633	711.564	711.564	711.564	707.426	670.186	651.566	653.635	653.635	653.635	674.324	690.875	690.875	690.875	690.875	690.875	690.875	690.875	690.875	690.875	690.875	690.875	690.875	690.875	690.875	686.737	674.324	672.255	672.255	672.255	672.255	676.393	676.393	676.393	676.393	676.393	684.668	686.737	686.737	686.737	686.737	676.393	670.186	670.186	670.186	670.186
628.808	699.151	690.875	692.944	695.013	697.082	695.013	697.082	695.013	674.324	663.979	666.048	666.048	666.048	668.117	670.186	670.186	670.186	670.186	686.737	707.426	709.495	709.495	709.495	697.082	672.255	670.186	670.186	670.186	674.324	688.806	692.944	692.944	692.944	692.944	688.806	686.737	686.737	686.737	686.737	692.944	697.082	697.082	697.082	695.013	672.255	653.635	653.635	653.635	653.635
614.325	680.531	672.255	674.324	686.737	690.875	688.806	690.875	686.737	661.91	647.428	649.497	649.497	649.497	651.566	653.635	653.635	653.635	653.635	674.324	699.151	699.151	699.151	701.22	684.668	653.635	651.566	651.566	649.497	663.979	703.289	711.564	711.564	711.564	707.426	680.531	672.255	672.255	672.255	674.324	699.151	711.564	711.564	711.564	711.564	686.737	666.048	666.048	666.048	666.048
612.256	680.531	672.255	672.255	672.255	672.255	672.255	672.255	670.186	645.359	630.877	632.945	632.945	632.945	653.635	670.186	670.186	668.117	668.117	684.668	705.357	705.357	705.357	705.357	688.806	655.704	651.566	651.566	651.566	663.979	703.289	711.564	711.564	711.564	707.426	680.531	672.255	672.255	672.255	674.324	699.151	711.564	711.564	711.564	711.564	688.806	670.186	670.186	670.186	670.186
622.601	695.013	686.737	684.668	676.393	674.324	674.324	674.324	672.255	653.635	645.359	645.359	645.359	647.428	672.255	692.944	692.944	692.944	692.944	684.668	676.393	676.393	676.393	676.393	674.324	668.117	666.048	666.048	666.048	672.255	695.013	699.151	699.151	699.151	697.082	690.875	688.806	688.806	688.806	688.806	692.944	695.013	695.013	695.013	695.013	682.599	670.186	670.186	670.186	670.186
612.256	682.599	674.324	678.462	701.22	709.495	709.495	709.495	705.357	670.186	649.497	651.566	651.566	651.566	684.668	711.564	711.564	711.564	711.564	692.944	670.186	668.117	668.117	668.117	670.186	672.255	674.324	674.324	672.255	680.531	705.357	711.564	709.495	711.564	709.495	699.151	695.013	695.013	695.013	695.013	695.013	695.013	695.013	695.013	695.013	682.599	672.255	672.255	672.255	672.255
603.981	674.324	666.048	676.393	721.909	736.391	736.391	736.391	732.253	695.013	674.324	674.324	674.324	676.393	695.013	711.564	711.564	711.564	711.564	695.013	672.255	672.255	672.255	672.255	678.462	688.806	690.875	690.875	688.806	695.013	709.495	711.564	711.564	711.564	713.633	717.771	717.771	717.771	717.771	717.771	715.702	713.633	713.633	713.633	713.633	701.22	690.875	690.875	690.875	690.875
593.636	661.91	653.635	666.048	734.322	757.08	755.011	757.08	755.011	734.322	723.978	723.978	723.978	723.978	709.495	699.151	699.151	699.151	699.151	695.013	690.875	690.875	690.875	690.875	690.875	690.875	690.875	690.875	690.875	690.875	692.944	692.944	692.944	692.944	701.22	748.805	767.425	765.356	765.356	763.287	742.598	730.184	730.184	730.184	730.184	719.84	709.495	711.564	711.564	711.564
601.912	674.324	666.048	678.462	740.529	761.218	761.218	761.218	757.08	730.184	715.702	715.702	715.702	715.702	711.564	707.426	707.426	707.426	707.426	709.495	711.564	711.564	711.564	711.564	699.151	676.393	674.324	674.324	674.324	674.324	676.393	676.393	676.393	674.324	682.599	726.047	742.598	740.529	740.529	738.46	726.047	717.771	717.771	717.771	717.771	715.702	713.633	713.633	713.633	713.633
635.014	707.426	697.082	705.357	744.667	755.011	755.011	755.011	750.874	715.702	697.082	697.082	697.082	697.082	699.151	699.151	699.151	699.151	699.151	705.357	711.564	711.564	711.564	713.633	699.151	672.255	670.186	670.186	670.186	674.324	684.668	686.737	686.737	686.737	688.806	697.082	699.151	699.151	699.151	699.151	709.495	713.633	713.633	713.633	713.633	711.564	709.495	709.495	709.495	709.495
705.357	794.321	786.045	775.701	734.322	719.84	721.909	721.909	719.84	713.633	709.495	709.495	709.495	709.495	709.495	707.426	707.426	707.426	707.426	701.22	695.013	695.013	695.013	695.013	686.737	672.255	670.186	670.186	670.186	670.186	672.255	672.255	672.255	672.255	674.324	690.875	695.013	695.013	695.013	695.013	709.495	715.702	715.702	715.702	715.702	695.013	678.462	678.462	678.462	678.462
734.322	833.63	823.286	806.734	736.391	713.633	715.702	715.702	715.702	713.633	711.564	711.564	711.564	711.564	703.289	697.082	697.082	697.082	697.082	686.737	674.324	674.324	674.324	674.324	672.255	670.186	670.186	670.186	670.186	666.048	655.704	653.635	655.704	653.635	661.91	695.013	707.426	705.357	705.357	707.426	721.909	730.184	730.184	730.184	730.184	697.082	668.117	668.117	668.117	668.117
732.253	833.63	823.286	808.803	746.736	726.047	728.116	728.116	726.047	705.357	692.944	695.013	695.013	695.013	692.944	692.944	692.944	692.944	692.944	682.599	670.186	670.186	670.186	670.186	670.186	670.186	670.186	670.186	670.186	670.186	666.048	666.048	666.048	666.048	668.117	676.393	678.462	678.462	678.462	680.531	705.357	717.771	717.771	717.771	717.771	692.944	670.186	672.255	672.255	670.186
717.771	817.079	806.734	792.252	721.909	699.151	701.22	701.22	701.22	684.668	678.462	678.462	678.462	678.462	686.737	695.013	695.013	695.013	695.013	684.668	672.255	672.255	672.255	672.255	672.255	670.186	670.186	670.186	670.186	670.186	672.255	672.255	672.255	672.255	672.255	672.255	670.186	670.186	670.186	674.324	701.22	715.702	715.702	715.702	713.633	701.22	690.875	690.875	690.875	690.875
699.151	794.321	783.976	771.563	709.495	690.875	690.875	690.875	692.944	699.151	703.289	703.289	703.289	703.289	707.426	711.564	711.564	711.564	711.564	701.22	688.806	688.806	688.806	688.806	682.599	672.255	672.255	672.255	672.255	674.324	686.737	688.806	688.806	688.806	688.806	688.806	688.806	688.806	688.806	690.875	717.771	732.253	732.253	732.253	732.253	730.184	730.184	730.184	730.184	730.184
680.531	771.563	763.287	752.943	707.426	692.944	695.013	695.013	695.013	697.082	699.151	699.151	699.151	699.151	717.771	732.253	732.253	732.253	732.253	715.702	695.013	695.013	695.013	695.013	692.944	688.806	688.806	688.806	688.806	688.806	692.944	695.013	695.013	695.013	695.013	695.013	695.013	695.013	695.013	697.082	721.909	736.391	736.391	736.391	736.391	746.736	755.011	755.011	755.011	755.011
663.979	752.943	742.598	738.46	715.702	707.426	707.426	707.426	707.426	709.495	711.564	711.564	711.564	711.564	723.978	736.391	736.391	736.391	736.391	723.978	709.495	709.495	709.495	709.495	705.357	697.082	697.082	697.082	697.082	699.151	707.426	709.495	709.495	709.495	711.564	711.564	711.564	711.564	711.564	713.633	730.184	738.46	738.46	738.46	738.46	750.874	763.287	763.287	763.287	763.287
672.255	765.356	755.011	746.736	711.564	699.151	699.151	699.151	701.22	719.84	730.184	728.116	728.116	728.116	723.978	719.84	719.84	719.84	719.84	717.771	715.702	715.702	715.702	715.702	719.84	726.047	728.116	728.116	728.116	728.116	732.253	732.253	732.253	732.253	734.322	746.736	750.874	750.874	750.874	750.874	752.943	752.943	752.943	752.943	752.943	781.907	808.803	808.803	808.803	808.803
688.806	788.114	777.77	769.494	723.978	707.426	709.495	709.495	707.426	705.357	703.289	703.289	703.289	703.289	707.426	711.564	711.564	711.564	711.564	719.84	730.184	732.253	732.253	730.184	732.253	736.391	736.391	736.391	736.391	740.529	752.943	755.011	755.011	755.011	755.011	757.08	759.149	759.149	759.149	757.08	746.736	740.529	742.598	740.529	742.598	786.045	825.355	823.286	823.286	825.355
701.22	808.803	798.459	786.045	730.184	711.564	713.633	713.633	711.564	697.082	690.875	690.875	690.875	690.875	695.013	699.151	699.151	699.151	699.151	715.702	736.391	736.391	736.391	736.391	736.391	736.391	736.391	736.391	736.391	740.529	757.08	761.218	759.149	759.149	757.08	746.736	742.598	742.598	742.598	742.598	738.46	734.322	736.391	734.322	736.391	771.563	804.665	804.665	804.665	804.665
692.944	794.321	783.976	771.563	715.702	697.082	697.082	699.151	697.082	682.599	676.393	676.393	676.393	676.393	705.357	726.047	726.047	726.047	726.047	730.184	736.391	736.391	736.391	736.391	736.391	736.391	736.391	736.391	736.391	740.529	755.011	759.149	759.149	759.149	757.08	755.011	752.943	752.943	752.943	752.943	744.667	738.46	738.46	738.46	738.46	755.011	769.494	769.494	769.494	769.494
663.979	740.529	732.253	726.047	699.151	690.875	692.944	692.944	692.944	688.806	688.806	688.806	688.806	688.806	726.047	755.011	755.011	755.011	755.011	746.736	736.391	736.391	736.391	736.391	736.391	734.322	734.322	734.322	734.322	736.391	740.529	740.529	740.529	740.529	742.598	755.011	761.218	759.149	759.149	761.218	767.425	769.494	769.494	769.494	769.494	771.563	775.701	775.701	775.701	775.701
674.324	755.011	746.736	738.46	703.289	692.944	692.944	692.944	695.013	703.289	709.495	709.495	709.495	709.495	738.46	761.218	759.149	759.149	759.149	748.805	736.391	736.391	736.391	736.391	730.184	721.909	719.84	719.84	719.84	719.84	717.771	717.771	717.771	717.771	721.909	748.805	759.149	759.149	757.08	759.149	773.632	779.838	779.838	779.838	779.838	788.114	796.39	796.39	796.39	796.39
695.013	783.976	775.701	763.287	709.495	690.875	692.944	692.944	695.013	707.426	713.633	713.633	713.633	713.633	738.46	759.149	759.149	759.149	759.149	748.805	738.46	736.391	736.391	738.46	736.391	732.253	732.253	732.253	732.253	723.978	703.289	699.151	699.151	697.082	703.289	732.253	742.598	740.529	740.529	742.598	757.08	765.356	763.287	763.287	765.356	767.425	769.494	769.494	769.494	769.494
686.737	773.632	765.356	755.011	707.426	692.944	692.944	692.944	695.013	697.082	699.151	699.151	699.151	699.151	723.978	742.598	742.598	742.598	742.598	746.736	752.943	752.943	752.943	752.943	752.943	752.943	752.943	752.943	752.943	742.598	713.633	707.426	707.426	707.426	709.495	717.771	721.909	721.909	721.909	723.978	746.736	759.149	759.149	759.149	759.149	748.805	742.598	742.598	742.598	742.598
666.048	752.943	742.598	738.46	713.633	707.426	707.426	707.426	707.426	707.426	707.426	707.426	707.426	707.426	713.633	719.84	719.84	719.84	719.84	736.391	757.08	759.149	759.149	759.149	752.943	744.667	742.598	742.598	742.598	736.391	717.771	713.633	713.633	713.633	717.771	736.391	744.667	744.667	744.667	744.667	752.943	759.149	759.149	759.149	759.149	744.667	734.322	734.322	734.322	734.322
659.841	744.667	736.391	730.184	707.426	699.151	699.151	699.151	699.151	699.151	699.151	699.151	699.151	699.151	707.426	713.633	713.633	713.633	713.633	717.771	723.978	723.978	723.978	723.978	728.116	734.322	736.391	734.322	736.391	728.116	703.289	697.082	699.151	699.151	699.151	709.495	713.633	711.564	711.564	713.633	732.253	742.598	742.598	742.598	742.598	730.184	719.84	719.84	719.84	719.84
647.428	730.184	719.84	717.771	699.151	692.944	692.944	692.944	695.013	703.289	707.426	707.426	707.426	707.426	719.84	730.184	730.184	730.184	730.184	709.495	682.599	682.599	682.599	680.531	692.944	715.702	717.771	717.771	719.84	709.495	680.531	674.324	674.324	674.324	676.393	686.737	690.875	690.875	690.875	692.944	719.84	734.322	734.322	734.322	734.322	723.978	713.633	713.633	713.633	713.633
639.152	721.909	713.633	711.564	707.426	707.426	707.426	707.426	707.426	711.564	713.633	713.633	713.633	713.633	726.047	736.391	736.391	736.391	736.391	713.633	686.737	684.668	684.668	684.668	684.668	682.599	682.599	682.599	682.599	674.324	645.359	639.152	639.152	639.152	643.29	668.117	678.462	676.393	676.393	678.462	695.013	705.357	705.357	705.357	705.357	709.495	713.633	713.633	713.633	713.633
639.152	721.909	713.633	711.564	703.289	699.151	699.151	699.151	699.151	699.151	699.151	699.151	699.151	699.151	703.289	705.357	705.357	705.357	705.357	701.22	692.944	692.944	692.944	692.944	684.668	670.186	668.117	668.117	668.117	661.91	645.359	641.221	641.221	641.221	645.359	663.979	670.186	670.186	668.117	670.186	684.668	692.944	690.875	690.875	690.875	695.013	699.151	699.151	699.151	699.151
626.739	709.495	699.151	699.151	692.944	690.875	692.944	692.944	690.875	680.531	676.393	676.393	676.393	676.393	676.393	676.393	676.393	676.393	676.393	676.393	676.393	676.393	676.393	678.462	666.048	643.29	641.221	641.221	641.221	643.29	649.497	649.497	649.497	649.497	651.566	666.048	672.255	672.255	672.255	672.255	686.737	695.013	692.944	692.944	692.944	676.393	661.91	661.91	661.91	661.91
620.532	701.22	692.944	690.875	680.531	676.393	678.462	678.462	676.393	672.255	670.186	670.186	670.186	670.186	670.186	670.186	670.186	670.186	670.186	670.186	670.186	670.186	670.186	670.186	666.048	655.704	655.704	655.704	655.704	653.635	649.497	649.497	649.497	649.497	653.635	686.737	701.22	699.151	699.151	701.22	705.357	707.426	707.426	707.426	705.357	676.393	647.428	647.428	647.428	647.428
616.394	686.737	678.462	676.393	670.186	668.117	668.117	668.117	670.186	680.531	686.737	686.737	686.737	686.737	686.737	684.668	684.668	684.668	684.668	678.462	670.186	670.186	670.186	670.186	670.186	670.186	672.255	672.255	672.255	666.048	651.566	649.497	649.497	649.497	655.704	688.806	701.22	699.151	699.151	699.151	701.22	701.22	701.22	701.22	699.151	663.979	632.945	635.014	635.014	632.945
624.67	692.944	684.668	680.531	661.91	655.704	657.772	655.704	659.841	692.944	707.426	707.426	707.426	707.426	690.875	678.462	678.462	678.462	678.462	680.531	684.668	684.668	684.668	684.668	680.531	670.186	670.186	670.186	670.186	668.117	663.979	663.979	663.979	663.979	666.048	674.324	676.393	676.393	676.393	678.462	697.082	707.426	705.357	707.426	705.357	661.91	624.67	626.739	626.739	624.67
630.877	701.22	692.944	690.875	680.531	676.393	678.462	678.462	678.462	692.944	701.22	699.151	701.22	699.151	674.324	655.704	655.704	655.704	655.704	666.048	678.462	678.462	678.462	678.462	676.393	670.186	670.186	670.186	670.186	674.324	682.599	684.668	684.668	684.668	682.599	672.255	670.186	670.186	670.186	670.186	690.875	701.22	701.22	701.22	699.151	659.841	626.739	626.739	626.739	626.739
628.808	701.22	692.944	692.944	692.944	695.013	695.013	695.013	692.944	682.599	676.393	676.393	676.393	676.393	661.91	649.497	649.497	649.497	649.497	651.566	655.704	655.704	655.704	655.704	666.048	682.599	684.668	684.668	684.668	684.668	680.531	678.462	678.462	678.462	678.462	672.255	670.186	670.186	670.186	672.255	684.668	692.944	692.944	692.944	690.875	655.704	626.739	626.739	626.739	626.739
628.808	701.22	692.944	692.944	692.944	692.944	692.944	692.944	688.806	657.772	639.152	641.221	641.221	641.221	661.91	676.393	676.393	676.393	678.462	670.186	661.91	661.91	661.91	661.91	672.255	690.875	695.013	692.944	695.013	688.806	672.255	668.117	670.186	670.186	670.186	680.531	684.668	684.668	684.668	684.668	680.531	678.462	678.462	678.462	678.462	657.772	641.221	641.221	641.221	641.221
647.428	728.116	719.84	715.702	686.737	678.462	678.462	678.462	676.393	653.635	639.152	641.221	641.221	641.221	678.462	707.426	707.426	707.426	707.426	690.875	672.255	672.255	672.255	670.186	682.599	705.357	707.426	707.426	707.426	701.22	686.737	684.668	684.668	684.668	684.668	680.531	678.462	678.462	678.462	678.462	682.599	684.668	684.668	684.668	684.668	672.255	663.979	663.979	663.979	663.979
649.497	732.253	723.978	721.909	713.633	711.564	711.564	711.564	711.564	697.082	690.875	690.875	690.875	692.944	711.564	728.116	728.116	728.116	728.116	732.253	738.46	740.529	740.529	740.529	736.391	730.184	728.116	730.184	730.184	730.184	734.322	734.322	734.322	736.391	730.184	705.357	697.082	697.082	697.082	697.082	695.013	692.944	692.944	692.944	692.944	688.806	684.668	684.668	684.668	684.668
630.877	709.495	699.151	707.426	740.529	752.943	752.943	752.943	750.874	736.391	730.184	730.184	730.184	730.184	734.322	736.391	736.391	736.391	736.391	757.08	781.907	783.976	781.907	783.976	773.632	752.943	750.874	750.874	750.874	750.874	746.736	746.736	746.736	746.736	742.598	721.909	713.633	715.702	715.702	713.633	701.22	692.944	692.944	692.944	692.944	692.944	692.944	692.944	692.944	692.944
630.877	713.633	703.289	711.564	748.805	761.218	759.149	759.149	759.149	755.011	750.874	750.874	750.874	750.874	742.598	736.391	736.391	736.391	736.391	748.805	767.425	767.425	767.425	767.425	761.218	746.736	744.667	744.667	744.667	738.46	713.633	709.495	709.495	709.495	709.495	713.633	713.633	713.633	713.633	713.633	699.151	692.944	692.944	692.944	692.944	692.944	692.944	692.944	692.944	692.944
637.083	723.978	713.633	715.702	728.116	732.253	732.253	730.184	734.322	759.149	773.632	773.632	773.632	771.563	744.667	721.909	721.909	721.909	721.909	721.909	717.771	717.771	717.771	717.771	715.702	709.495	709.495	709.495	709.495	701.22	672.255	666.048	666.048	666.048	670.186	692.944	701.22	701.22	701.22	701.22	695.013	692.944	692.944	692.944	692.944	692.944	692.944	692.944	692.944	692.944
616.394	697.082	688.806	690.875	707.426	713.633	711.564	711.564	715.702	740.529	755.011	755.011	755.011	752.943	726.047	701.22	701.22	701.22	701.22	690.875	678.462	678.462	678.462	676.393	682.599	690.875	692.944	692.944	692.944	684.668	655.704	647.428	649.497	647.428	649.497	661.91	666.048	666.048	666.048	666.048	682.599	692.944	692.944	692.944	692.944	680.531	666.048	666.048	666.048	666.048
593.636	663.979	655.704	666.048	711.564	728.116	728.116	728.116	726.047	715.702	709.495	709.495	709.495	709.495	686.737	668.117	668.117	668.117	668.117	663.979	657.772	657.772	657.772	655.704	668.117	690.875	692.944	692.944	695.013	682.599	643.29	635.014	637.083	635.014	637.083	645.359	649.497	647.428	647.428	649.497	668.117	680.531	678.462	678.462	680.531	663.979	647.428	647.428	647.428	647.428
585.36	641.221	635.014	647.428	707.426	726.047	723.978	723.978	719.84	684.668	666.048	666.048	666.048	666.048	641.221	622.601	622.601	622.601	622.601	635.014	649.497	649.497	649.497	649.497	659.841	678.462	680.531	678.462	680.531	666.048	620.532	612.256	612.256	612.256	616.394	630.877	637.083	635.014	635.014	637.083	641.221	643.29	643.29	643.29	645.359	647.428	649.497	649.497	649.497	649.497
587.429	645.359	639.152	643.29	670.186	676.393	676.393	676.393	674.324	647.428	635.014	635.014	635.014	635.014	610.187	591.567	591.567	591.567	591.567	606.05	622.601	622.601	622.601	622.601	624.67	630.877	630.877	630.877	630.877	622.601	597.774	591.567	591.567	591.567	597.774	639.152	653.635	651.566	651.566	649.497	624.67	612.256	612.256	612.256	612.256	632.945	649.497	649.497	649.497	649.497
603.981	668.117	661.91	657.772	641.221	635.014	635.014	635.014	632.945	620.532	612.256	612.256	612.256	612.256	595.705	583.291	583.291	583.291	583.291	581.223	577.085	577.085	577.085	577.085	581.223	589.498	589.498	589.498	589.498	589.498	583.291	583.291	583.291	581.223	591.567	643.29	661.91	659.841	659.841	655.704	622.601	601.912	603.981	603.981	603.981	628.808	649.497	649.497	649.497	649.497
601.912	666.048	659.841	653.635	622.601	612.256	612.256	614.325	612.256	606.05	603.981	603.981	603.981	603.981	591.567	583.291	583.291	583.291	583.291	583.291	583.291	583.291	583.291	585.36	579.154	570.878	568.809	568.809	568.809	568.809	570.878	570.878	570.878	568.809	577.085	622.601	637.083	637.083	637.083	632.945	606.05	591.567	591.567	591.567	593.636	610.187	624.67	624.67	624.67	624.67
591.567	655.704	649.497	643.29	612.256	601.912	603.981	603.981	603.981	603.981	603.981	603.981	603.981	603.981	591.567	583.291	583.291	583.291	583.291	591.567	603.981	603.981	603.981	606.05	595.705	575.016	572.947	572.947	572.947	575.016	581.223	583.291	583.291	583.291	589.498	616.394	626.739	626.739	626.739	624.67	597.774	581.223	583.291	583.291	583.291	593.636	603.981	603.981	601.912	601.912
591.567	655.704	649.497	647.428	632.945	628.808	628.808	628.808	628.808	620.532	616.394	616.394	616.394	616.394	603.981	593.636	593.636	593.636	593.636	597.774	603.981	603.981	603.981	603.981	603.981	608.118	608.118	608.118	608.118	610.187	616.394	616.394	616.394	616.394	620.532	635.014	639.152	639.152	639.152	637.083	618.463	608.118	608.118	608.118	606.05	606.05	603.981	603.981	603.981	603.981
589.498	657.772	649.497	647.428	641.221	637.083	637.083	637.083	637.083	639.152	639.152	639.152	639.152	639.152	632.945	628.808	628.808	628.808	628.808	622.601	616.394	616.394	616.394	616.394	624.67	639.152	641.221	641.221	641.221	637.083	628.808	626.739	626.739	626.739	628.808	645.359	651.566	649.497	651.566	649.497	635.014	626.739	626.739	628.808	626.739	620.532	616.394	616.394	616.394	616.394
589.498	657.772	649.497	649.497	641.221	639.152	639.152	639.152	641.221	661.91	674.324	674.324	674.324	674.324	661.91	651.566	651.566	651.566	651.566	641.221	628.808	626.739	626.739	626.739	630.877	637.083	639.152	637.083	637.083	639.152	639.152	639.152	639.152	639.152	639.152	639.152	637.083	637.083	637.083	637.083	630.877	626.739	626.739	626.739	626.739	626.739	626.739	626.739	626.739	626.739
579.154	645.359	639.152	635.014	620.532	614.325	614.325	614.325	618.463	653.635	672.255	670.186	670.186	670.186	653.635	639.152	639.152	639.152	639.152	628.808	614.325	614.325	614.325	614.325	610.187	603.981	601.912	601.912	601.912	606.05	614.325	616.394	616.394	616.394	614.325	606.05	601.912	601.912	601.912	601.912	610.187	614.325	614.325	614.325	614.325	620.532	626.739	626.739	626.739	626.739
560.533	620.532	614.325	610.187	589.498	581.223	581.223	581.223	585.36	618.463	639.152	637.083	637.083	637.083	624.67	614.325	614.325	614.325	614.325	614.325	614.325	614.325	614.325	616.394	608.118	595.705	593.636	593.636	593.636	591.567	583.291	581.223	581.223	581.223	583.291	599.843	606.05	603.981	603.981	603.981	603.981	603.981	603.981	603.981	603.981	610.187	616.394	616.394	616.394	616.394
550.189	610.187	603.981	601.912	595.705	593.636	593.636	593.636	595.705	608.118	614.325	614.325	614.325	614.325	601.912	591.567	591.567	591.567	591.567	606.05	626.739	626.739	626.739	626.739	620.532	606.05	603.981	603.981	603.981	601.912	595.705	593.636	593.636	593.636	597.774	626.739	639.152	639.152	639.152	637.083	616.394	601.912	603.981	603.981	603.981	597.774	593.636	593.636	593.636	593.636
564.671	618.463	614.325	612.256	606.05	603.981	603.981	603.981	601.912	595.705	591.567	591.567	591.567	591.567	597.774	601.912	601.912	601.912	601.912	618.463	637.083	637.083	637.083	637.083	630.877	616.394	614.325	614.325	614.325	612.256	603.981	601.912	603.981	601.912	610.187	647.428	659.841	659.841	659.841	657.772	628.808	614.325	614.325	614.325	612.256	595.705	581.223	581.223	581.223	581.223
610.187	674.324	668.117	661.91	632.945	624.67	624.67	624.67	624.67	610.187	603.981	603.981	603.981	606.05	641.221	668.117	668.117	668.117	668.117	674.324	680.531	680.531	680.531	682.599	670.186	649.497	647.428	647.428	649.497	645.359	637.083	635.014	635.014	635.014	643.29	680.531	692.944	692.944	692.944	690.875	678.462	670.186	670.186	670.186	668.117	639.152	614.325	614.325	614.325	616.394
661.91	744.667	736.391	728.116	690.875	678.462	680.531	680.531	678.462	666.048	659.841	659.841	659.841	661.91	697.082	726.047	726.047	726.047	726.047	726.047	726.047	726.047	726.047	726.047	717.771	705.357	703.289	703.289	703.289	699.151	692.944	690.875	690.875	690.875	695.013	709.495	713.633	713.633	713.633	715.702	730.184	738.46	738.46	738.46	736.391	701.22	670.186	670.186	670.186	672.255
686.737	779.838	769.494	765.356	742.598	736.391	736.391	736.391	734.322	707.426	692.944	692.944	692.944	692.944	711.564	726.047	726.047	726.047	726.047	730.184	736.391	736.391	736.391	736.391	740.529	748.805	748.805	748.805	748.805	742.598	728.116	723.978	723.978	723.978	723.978	723.978	723.978	723.978	723.978	726.047	755.011	771.563	769.494	771.563	769.494	732.253	701.22	703.289	703.289	703.289
701.22	800.528	792.252	786.045	757.08	748.805	748.805	748.805	746.736	726.047	713.633	713.633	713.633	715.702	726.047	734.322	734.322	734.322	734.322	740.529	746.736	746.736	746.736	746.736	750.874	759.149	759.149	759.149	759.149	757.08	748.805	746.736	746.736	746.736	746.736	748.805	748.805	748.805	748.805	748.805	769.494	781.907	779.838	781.907	779.838	755.011	734.322	734.322	734.322	734.322
709.495	815.01	804.665	794.321	750.874	734.322	736.391	736.391	736.391	730.184	726.047	726.047	726.047	726.047	744.667	759.149	759.149	759.149	759.149	759.149	759.149	759.149	759.149	759.149	759.149	759.149	759.149	759.149	759.149	759.149	759.149	759.149	759.149	759.149	757.08	750.874	748.805	748.805	748.805	750.874	763.287	771.563	771.563	771.563	771.563	771.563	769.494	769.494	769.494	769.494
701.22	804.665	794.321	786.045	748.805	734.322	736.391	736.391	736.391	728.116	723.978	723.978	723.978	726.047	748.805	769.494	769.494	769.494	769.494	765.356	759.149	759.149	759.149	759.149	759.149	759.149	759.149	759.149	759.149	761.218	767.425	769.494	769.494	769.494	763.287	734.322	723.978	726.047	726.047	726.047	734.322	738.46	736.391	736.391	738.46	750.874	761.218	761.218	761.218	761.218
688.806	790.183	779.838	773.632	746.736	736.391	736.391	738.46	736.391	730.184	726.047	726.047	726.047	726.047	746.736	763.287	763.287	763.287	763.287	757.08	748.805	748.805	748.805	748.805	752.943	759.149	759.149	759.149	759.149	763.287	777.77	781.907	781.907	781.907	775.701	736.391	721.909	723.978	723.978	723.978	715.702	713.633	713.633	713.633	713.633	719.84	726.047	726.047	726.047	726.047
686.737	792.252	781.907	773.632	732.253	715.702	717.771	717.771	717.771	713.633	713.633	713.633	713.633	713.633	709.495	707.426	707.426	707.426	705.357	717.771	734.322	736.391	736.391	734.322	742.598	757.08	759.149	759.149	759.149	759.149	761.218	761.218	761.218	761.218	759.149	742.598	736.391	736.391	736.391	736.391	721.909	713.633	713.633	713.633	713.633	703.289	692.944	692.944	692.944	692.944
672.255	773.632	763.287	752.943	707.426	690.875	692.944	692.944	695.013	713.633	723.978	723.978	723.978	723.978	705.357	688.806	688.806	688.806	688.806	711.564	744.667	746.736	746.736	746.736	746.736	748.805	748.805	748.805	748.805	746.736	738.46	736.391	736.391	736.391	734.322	730.184	726.047	726.047	728.116	726.047	717.771	713.633	713.633	713.633	713.633	695.013	678.462	678.462	678.462	678.462
649.497	746.736	736.391	730.184	701.22	690.875	690.875	690.875	692.944	715.702	728.116	726.047	726.047	726.047	715.702	705.357	705.357	705.357	705.357	732.253	767.425	769.494	769.494	769.494	763.287	746.736	746.736	746.736	746.736	744.667	738.46	736.391	736.391	736.391	734.322	713.633	705.357	705.357	705.357	705.357	711.564	713.633	713.633	713.633	713.633	707.426	701.22	701.22	701.22	701.22
651.566	746.736	736.391	732.253	715.702	709.495	709.495	709.495	711.564	711.564	713.633	713.633	713.633	711.564	692.944	674.324	674.324	674.324	674.324	711.564	761.218	763.287	763.287	763.287	761.218	761.218	761.218	761.218	761.218	755.011	732.253	726.047	728.116	728.116	721.909	686.737	672.255	674.324	674.324	676.393	699.151	715.702	713.633	713.633	713.633	713.633	713.633	713.633	713.633	715.702
670.186	755.011	744.667	744.667	744.667	744.667	746.736	746.736	744.667	730.184	723.978	723.978	723.978	721.909	684.668	655.704	657.772	657.772	655.704	688.806	726.047	728.116	728.116	728.116	728.116	732.253	732.253	732.253	732.253	728.116	715.702	713.633	713.633	715.702	707.426	670.186	655.704	657.772	657.772	659.841	688.806	705.357	705.357	705.357	705.357	705.357	705.357	705.357	705.357	705.357
684.668	775.701	767.425	765.356	761.218	759.149	759.149	761.218	757.08	736.391	726.047	728.116	728.116	726.047	699.151	678.462	678.462	678.462	678.462	690.875	705.357	705.357	705.357	705.357	697.082	684.668	682.599	684.668	682.599	688.806	703.289	705.357	705.357	705.357	703.289	684.668	678.462	678.462	678.462	680.531	682.599	684.668	684.668	684.668	684.668	684.668	684.668	684.668	684.668	684.668
701.22	798.459	788.114	781.907	757.08	748.805	748.805	748.805	746.736	726.047	713.633	713.633	713.633	713.633	707.426	701.22	701.22	701.22	701.22	701.22	701.22	701.22	701.22	703.289	688.806	663.979	661.91	661.91	661.91	666.048	682.599	684.668	684.668	684.668	686.737	692.944	695.013	695.013	695.013	692.944	666.048	649.497	651.566	651.566	651.566	657.772	661.91	661.91	661.91	661.91
730.184	839.837	829.492	819.148	767.425	750.874	752.943	752.943	750.874	719.84	703.289	705.357	705.357	705.357	701.22	697.082	697.082	697.082	697.082	697.082	697.082	697.082	697.082	699.151	680.531	643.29	639.152	641.221	639.152	645.359	659.841	661.91	661.91	661.91	661.91	666.048	668.117	668.117	668.117	666.048	651.566	643.29	643.29	643.29	643.29	641.221	641.221	641.221	641.221	641.221
755.011	875.009	862.595	850.182	796.39	777.77	779.838	779.838	773.632	726.047	699.151	699.151	699.151	699.151	688.806	678.462	678.462	678.462	678.462	672.255	663.979	663.979	663.979	663.979	651.566	628.808	626.739	626.739	626.739	630.877	647.428	649.497	649.497	649.497	645.359	624.67	618.463	618.463	618.463	620.532	657.772	680.531	678.462	678.462	678.462	647.428	618.463	618.463	618.463	618.463
730.184	843.975	831.561	825.355	798.459	788.114	790.183	790.183	786.045	750.874	730.184	732.253	732.253	730.184	709.495	692.944	692.944	692.944	695.013	668.117	632.945	630.877	630.877	630.877	626.739	620.532	618.463	618.463	618.463	624.67	645.359	651.566	651.566	651.566	645.359	614.325	601.912	603.981	603.981	608.118	663.979	697.082	695.013	695.013	695.013	643.29	595.705	595.705	595.705	595.705
711.564	821.217	810.872	806.734	792.252	786.045	788.114	788.114	786.045	763.287	750.874	750.874	750.874	750.874	711.564	676.393	678.462	678.462	678.462	655.704	628.808	628.808	628.808	628.808	616.394	589.498	587.429	587.429	585.36	595.705	626.739	635.014	632.945	632.945	630.877	610.187	603.981	603.981	603.981	608.118	645.359	670.186	668.117	668.117	670.186	628.808	591.567	591.567	591.567	591.567
719.84	835.699	825.355	815.01	767.425	750.874	750.874	750.874	750.874	736.391	728.116	728.116	728.116	728.116	684.668	649.497	649.497	649.497	649.497	657.772	668.117	670.186	670.186	672.255	639.152	575.016	566.74	568.809	568.809	575.016	597.774	603.981	603.981	603.981	601.912	597.774	595.705	595.705	595.705	597.774	616.394	626.739	626.739	626.739	626.739	612.256	597.774	597.774	597.774	597.774
713.633	829.492	819.148	808.803	755.011	734.322	736.391	736.391	734.322	721.909	713.633	713.633	713.633	713.633	682.599	655.704	655.704	657.772	655.704	661.91	670.186	670.186	670.186	672.255	647.428	595.705	589.498	589.498	589.498	595.705	614.325	620.532	620.532	620.532	616.394	597.774	589.498	591.567	589.498	591.567	614.325	626.739	626.739	626.739	626.739	595.705	566.74	566.74	566.74	566.74
697.082	808.803	796.39	790.183	750.874	736.391	736.391	736.391	736.391	715.702	705.357	705.357	707.426	705.357	682.599	663.979	663.979	663.979	663.979	663.979	663.979	663.979	663.979	663.979	649.497	616.394	612.256	612.256	612.256	616.394	637.083	643.29	643.29	643.29	639.152	612.256	601.912	603.981	603.981	603.981	614.325	618.463	618.463	618.463	618.463	581.223	546.051	546.051	546.051	543.982
678.462	786.045	775.701	769.494	738.46	728.116	728.116	728.116	728.116	705.357	692.944	692.944	692.944	692.944	666.048	643.29	643.29	643.29	643.29	643.29	643.29	643.29	643.29	643.29	637.083	626.739	626.739	626.739	626.739	624.67	616.394	614.325	614.325	614.325	612.256	606.05	603.981	603.981	603.981	603.981	599.843	595.705	595.705	595.705	597.774	581.223	568.809	568.809	568.809	566.74
670.186	763.287	752.943	746.736	721.909	713.633	713.633	713.633	711.564	699.151	692.944	692.944	692.944	692.944	655.704	626.739	626.739	626.739	626.739	624.67	618.463	618.463	618.463	618.463	620.532	626.739	626.739	626.739	628.808	618.463	583.291	577.085	577.085	577.085	579.154	591.567	597.774	597.774	597.774	597.774	593.636	589.498	589.498	591.567	589.498	581.223	575.016	575.016	575.016	575.016
661.91	744.667	736.391	734.322	723.978	719.84	719.84	721.909	719.84	703.289	695.013	695.013	695.013	692.944	655.704	626.739	626.739	626.739	626.739	620.532	610.187	610.187	610.187	610.187	614.325	618.463	618.463	618.463	620.532	606.05	568.809	560.533	560.533	560.533	562.602	579.154	585.36	585.36	585.36	585.36	597.774	603.981	603.981	603.981	603.981	583.291	566.74	566.74	566.74	566.74
666.048	752.943	744.667	742.598	736.391	734.322	734.322	736.391	732.253	692.944	670.186	672.255	672.255	670.186	647.428	626.739	626.739	626.739	626.739	628.808	632.945	632.945	632.945	632.945	626.739	612.256	612.256	612.256	612.256	601.912	566.74	558.464	560.533	560.533	560.533	566.74	568.809	568.809	568.809	568.809	583.291	589.498	589.498	589.498	591.567	593.636	595.705	595.705	595.705	595.705
670.186	761.218	750.874	750.874	744.667	744.667	744.667	744.667	738.46	666.048	626.739	628.808	628.808	628.808	622.601	620.532	620.532	618.463	618.463	635.014	655.704	655.704	655.704	655.704	647.428	628.808	626.739	626.739	626.739	614.325	575.016	566.74	568.809	568.809	564.671	546.051	537.775	537.775	537.775	539.844	552.258	560.533	560.533	560.533	562.602	599.843	632.945	632.945	632.945	632.945
663.979	752.943	742.598	744.667	750.874	752.943	752.943	752.943	744.667	666.048	622.601	624.67	626.739	624.67	618.463	610.187	610.187	610.187	610.187	632.945	663.979	663.979	663.979	663.979	653.635	628.808	626.739	626.739	628.808	616.394	583.291	575.016	575.016	575.016	572.947	552.258	543.982	543.982	543.982	546.051	560.533	566.74	566.74	566.74	566.74	612.256	651.566	649.497	649.497	651.566
678.462	775.701	765.356	761.218	738.46	730.184	732.253	732.253	726.047	666.048	632.945	635.014	635.014	635.014	628.808	626.739	626.739	626.739	626.739	632.945	643.29	643.29	643.29	643.29	637.083	620.532	620.532	620.532	620.532	610.187	575.016	566.74	566.74	566.74	566.74	560.533	558.464	558.464	558.464	560.533	575.016	583.291	581.223	581.223	583.291	612.256	637.083	637.083	637.083	637.083
678.462	777.77	767.425	761.218	721.909	707.426	707.426	709.495	705.357	663.979	641.221	643.29	643.29	643.29	630.877	620.532	620.532	620.532	620.532	624.67	628.808	628.808	628.808	628.808	620.532	606.05	603.981	603.981	603.981	601.912	589.498	587.429	587.429	587.429	585.36	570.878	564.671	566.74	566.74	566.74	581.223	589.498	589.498	589.498	589.498	595.705	599.843	599.843	599.843	599.843
655.704	748.805	738.46	734.322	707.426	699.151	699.151	701.22	695.013	647.428	620.532	620.532	620.532	620.532	612.256	606.05	606.05	606.05	606.05	612.256	620.532	620.532	620.532	620.532	616.394	612.256	610.187	610.187	610.187	610.187	603.981	603.981	603.981	603.981	601.912	597.774	595.705	595.705	595.705	595.705	599.843	603.981	603.981	603.981	603.981	593.636	583.291	583.291	583.291	583.291
649.497	744.667	734.322	732.253	711.564	705.357	705.357	707.426	701.22	637.083	601.912	603.981	603.981	603.981	599.843	597.774	597.774	597.774	597.774	599.843	603.981	603.981	603.981	603.981	608.118	618.463	620.532	620.532	620.532	616.394	606.05	603.981	603.981	603.981	606.05	614.325	618.463	618.463	618.463	618.463	608.118	603.981	603.981	603.981	603.981	595.705	589.498	589.498	589.498	589.498
661.91	763.287	752.943	748.805	715.702	703.289	705.357	705.357	701.22	645.359	614.325	616.394	616.394	616.394	601.912	589.498	589.498	589.498	589.498	599.843	616.394	616.394	616.394	616.394	614.325	603.981	603.981	603.981	603.981	603.981	603.981	603.981	603.981	603.981	603.981	610.187	612.256	612.256	612.256	612.256	610.187	610.187	610.187	610.187	610.187	603.981	597.774	597.774	597.774	597.774
697.082	812.941	800.528	792.252	748.805	734.322	734.322	736.391	730.184	676.393	645.359	647.428	647.428	647.428	626.739	608.118	608.118	608.118	608.118	620.532	635.014	637.083	637.083	637.083	630.877	616.394	616.394	616.394	616.394	614.325	610.187	610.187	610.187	610.187	612.256	622.601	626.739	624.67	624.67	624.67	626.739	626.739	626.739	626.739	624.67	606.05	589.498	589.498	589.498	589.498
699.151	810.872	798.459	790.183	746.736	730.184	732.253	732.253	728.116	678.462	647.428	649.497	649.497	649.497	637.083	624.67	624.67	626.739	626.739	616.394	601.912	601.912	601.912	599.843	614.325	643.29	647.428	647.428	647.428	643.29	628.808	624.67	624.67	624.67	624.67	626.739	626.739	626.739	626.739	626.739	626.739	626.739	626.739	626.739	626.739	616.394	608.118	608.118	608.118	608.118
692.944	786.045	777.77	767.425	719.84	703.289	705.357	705.357	701.22	666.048	647.428	649.497	649.497	649.497	635.014	626.739	626.739	626.739	626.739	606.05	583.291	581.223	583.291	581.223	603.981	645.359	651.566	649.497	649.497	645.359	628.808	626.739	626.739	626.739	626.739	630.877	632.945	632.945	632.945	632.945	628.808	624.67	626.739	624.67	626.739	628.808	630.877	630.877	630.877	632.945
682.599	775.701	767.425	752.943	686.737	666.048	668.117	668.117	666.048	657.772	655.704	655.704	655.704	655.704	645.359	637.083	637.083	637.083	637.083	620.532	599.843	597.774	597.774	597.774	614.325	647.428	649.497	649.497	649.497	645.359	632.945	630.877	630.877	630.877	632.945	645.359	649.497	649.497	649.497	647.428	641.221	637.083	637.083	637.083	637.083	639.152	643.29	643.29	643.29	643.29
688.806	783.976	775.701	759.149	680.531	653.635	655.704	655.704	655.704	661.91	663.979	663.979	663.979	663.979	666.048	668.117	668.117	668.117	668.117	657.772	645.359	645.359	645.359	645.359	645.359	643.29	643.29	643.29	643.29	645.359	651.566	653.635	653.635	653.635	651.566	647.428	645.359	645.359	645.359	645.359	663.979	674.324	674.324	674.324	672.255	651.566	632.945	632.945	632.945	632.945
672.255	767.425	757.08	744.667	684.668	663.979	666.048	666.048	666.048	657.772	653.635	653.635	653.635	653.635	661.91	670.186	670.186	670.186	670.186	661.91	649.497	649.497	649.497	649.497	643.29	628.808	626.739	626.739	626.739	635.014	663.979	670.186	670.186	670.186	663.979	632.945	622.601	622.601	622.601	626.739	668.117	692.944	692.944	692.944	690.875	670.186	651.566	651.566	651.566	651.566
655.704	742.598	734.322	728.116	699.151	688.806	688.806	688.806	688.806	688.806	686.737	686.737	688.806	688.806	682.599	678.462	678.462	678.462	680.531	670.186	659.841	657.772	659.841	659.841	651.566	632.945	630.877	630.877	630.877	637.083	657.772	661.91	661.91	661.91	655.704	618.463	603.981	606.05	603.981	608.118	661.91	695.013	692.944	692.944	692.944	682.599	672.255	674.324	674.324	674.324
635.014	719.84	709.495	715.702	746.736	757.08	757.08	757.08	757.08	761.218	763.287	763.287	763.287	763.287	734.322	709.495	709.495	709.495	709.495	701.22	688.806	688.806	688.806	690.875	676.393	651.566	647.428	647.428	647.428	645.359	632.945	628.808	630.877	630.877	626.739	610.187	603.981	603.981	603.981	608.118	663.979	699.151	697.082	697.082	697.082	697.082	695.013	695.013	695.013	697.082
624.67	707.426	697.082	707.426	761.218	781.907	779.838	779.838	781.907	796.39	804.665	804.665	804.665	804.665	759.149	721.909	721.909	721.909	721.909	711.564	697.082	697.082	697.082	699.151	682.599	651.566	647.428	649.497	649.497	645.359	628.808	624.67	626.739	626.739	622.601	608.118	603.981	603.981	603.981	608.118	674.324	713.633	711.564	711.564	711.564	711.564	711.564	711.564	711.564	713.633
635.014	723.978	713.633	721.909	763.287	777.77	777.77	777.77	779.838	806.734	823.286	823.286	823.286	821.217	790.183	763.287	763.287	763.287	763.287	742.598	711.564	709.495	711.564	711.564	695.013	661.91	657.772	657.772	659.841	653.635	635.014	630.877	630.877	630.877	628.808	610.187	601.912	603.981	601.912	608.118	680.531	726.047	723.978	723.978	721.909	717.771	713.633	713.633	713.633	715.702
657.772	757.08	746.736	746.736	748.805	748.805	748.805	746.736	750.874	798.459	825.355	823.286	823.286	823.286	812.941	802.597	802.597	802.597	804.665	771.563	728.116	726.047	726.047	728.116	715.702	692.944	688.806	688.806	690.875	682.599	655.704	649.497	651.566	651.566	647.428	622.601	612.256	612.256	612.256	618.463	705.357	759.149	755.011	755.011	755.011	732.253	709.495	709.495	709.495	709.495
701.22	817.079	806.734	792.252	723.978	697.082	699.151	697.082	705.357	779.838	825.355	823.286	823.286	823.286	823.286	823.286	823.286	823.286	823.286	802.597	775.701	773.632	773.632	775.701	750.874	699.151	692.944	692.944	692.944	688.806	674.324	672.255	672.255	672.255	670.186	655.704	649.497	649.497	647.428	653.635	719.84	761.218	759.149	759.149	759.149	726.047	692.944	692.944	692.944	692.944
728.116	856.388	843.975	825.355	723.978	684.668	686.737	686.737	692.944	777.77	827.424	825.355	825.355	825.355	823.286	821.217	821.217	821.217	821.217	804.665	783.976	783.976	783.976	786.045	759.149	701.22	695.013	695.013	695.013	695.013	692.944	692.944	692.944	692.944	690.875	678.462	672.255	672.255	672.255	676.393	728.116	759.149	759.149	759.149	759.149	728.116	699.151	699.151	699.151	701.22
742.598	858.457	848.113	825.355	715.702	676.393	678.462	678.462	686.737	767.425	810.872	808.803	808.803	808.803	804.665	800.528	800.528	800.528	800.528	802.597	806.734	806.734	806.734	808.803	783.976	732.253	726.047	728.116	728.116	726.047	723.978	721.909	723.978	723.978	719.84	705.357	699.151	699.151	699.151	701.22	740.529	763.287	763.287	763.287	763.287	748.805	736.391	736.391	736.391	736.391
746.736	858.457	848.113	829.492	740.529	709.495	711.564	711.564	713.633	728.116	734.322	734.322	732.253	734.322	761.218	783.976	781.907	781.907	781.907	810.872	848.113	850.182	850.182	852.25	833.63	800.528	798.459	798.459	798.459	792.252	775.701	771.563	773.632	773.632	769.494	742.598	732.253	732.253	732.253	734.322	763.287	777.77	777.77	777.77	777.77	765.356	752.943	752.943	752.943	755.011
742.598	856.388	843.975	829.492	759.149	736.391	738.46	738.46	734.322	692.944	670.186	672.255	672.255	672.255	728.116	773.632	773.632	773.632	771.563	819.148	877.077	879.146	879.146	881.215	862.595	825.355	821.217	823.286	823.286	815.01	790.183	783.976	783.976	786.045	777.77	744.667	732.253	732.253	732.253	734.322	767.425	786.045	783.976	783.976	783.976	761.218	738.46	738.46	740.529	740.529
726.047	835.699	825.355	817.079	773.632	757.08	759.149	761.218	752.943	684.668	647.428	649.497	649.497	651.566	699.151	738.46	738.46	738.46	736.391	783.976	843.975	846.044	846.044	846.044	837.768	823.286	823.286	823.286	823.286	819.148	802.597	798.459	800.528	800.528	792.252	740.529	721.909	721.909	721.909	726.047	771.563	798.459	796.39	796.39	796.39	763.287	732.253	732.253	732.253	734.322
699.151	802.597	792.252	790.183	786.045	783.976	783.976	786.045	777.77	697.082	653.635	655.704	655.704	657.772	688.806	715.702	715.702	715.702	715.702	750.874	796.39	796.39	796.39	796.39	806.734	827.424	831.561	831.561	831.561	825.355	808.803	804.665	806.734	806.734	800.528	771.563	759.149	761.218	761.218	761.218	775.701	781.907	781.907	781.907	781.907	746.736	711.564	711.564	711.564	711.564
645.359	734.322	723.978	736.391	800.528	823.286	821.217	823.286	815.01	730.184	682.599	684.668	684.668	684.668	699.151	713.633	711.564	711.564	711.564	726.047	742.598	744.667	742.598	740.529	779.838	856.388	866.733	864.664	864.664	856.388	827.424	819.148	821.217	821.217	819.148	802.597	798.459	798.459	798.459	796.39	786.045	777.77	779.838	779.838	777.77	738.46	701.22	701.22	701.22	701.22
632.945	719.84	709.495	726.047	817.079	850.182	848.113	850.182	839.837	732.253	672.255	676.393	676.393	676.393	701.22	721.909	721.909	719.84	719.84	728.116	736.391	736.391	736.391	732.253	773.632	854.319	864.664	862.595	864.664	856.388	829.492	823.286	823.286	823.286	821.217	810.872	806.734	806.734	806.734	804.665	792.252	781.907	783.976	783.976	781.907	759.149	736.391	736.391	736.391	736.391
641.221	732.253	719.84	738.46	827.424	860.526	858.457	858.457	850.182	750.874	695.013	699.151	699.151	699.151	723.978	744.667	744.667	744.667	744.667	740.529	734.322	732.253	732.253	732.253	759.149	817.079	823.286	823.286	821.217	823.286	823.286	823.286	823.286	823.286	823.286	821.217	821.217	821.217	821.217	821.217	806.734	800.528	800.528	800.528	800.528	786.045	775.701	775.701	775.701	775.701
674.324	781.907	769.494	773.632	800.528	808.803	808.803	808.803	804.665	773.632	755.011	757.08	757.08	757.08	726.047	699.151	699.151	699.151	699.151	707.426	715.702	717.771	715.702	715.702	736.391	779.838	786.045	783.976	783.976	792.252	819.148	827.424	825.355	825.355	825.355	821.217	821.217	821.217	821.217	819.148	806.734	798.459	800.528	800.528	800.528	790.183	779.838	779.838	779.838	781.907
686.737	798.459	786.045	786.045	788.114	788.114	788.114	788.114	788.114	796.39	800.528	800.528	800.528	800.528	734.322	674.324	674.324	674.324	674.324	690.875	711.564	713.633	713.633	711.564	732.253	773.632	779.838	779.838	777.77	790.183	833.63	843.975	841.906	843.975	839.837	815.01	804.665	804.665	804.665	804.665	790.183	781.907	781.907	781.907	783.976	781.907	779.838	779.838	779.838	779.838
705.357	827.424	815.01	815.01	815.01	815.01	815.01	815.01	815.01	821.217	823.286	823.286	825.355	823.286	752.943	686.737	686.737	688.806	688.806	697.082	711.564	713.633	711.564	711.564	732.253	775.701	779.838	779.838	777.77	792.252	835.699	848.113	846.044	848.113	841.906	812.941	800.528	802.597	802.597	800.528	788.114	777.77	777.77	777.77	777.77	777.77	775.701	775.701	775.701	775.701
701.22	817.079	804.665	804.665	806.734	806.734	806.734	806.734	808.803	831.561	846.044	846.044	846.044	843.975	767.425	699.151	699.151	701.22	701.22	709.495	719.84	721.909	721.909	719.84	738.46	775.701	779.838	779.838	779.838	792.252	833.63	843.975	843.975	843.975	839.837	812.941	802.597	802.597	802.597	802.597	794.321	788.114	788.114	788.114	788.114	777.77	769.494	769.494	769.494	769.494
699.151	796.39	786.045	788.114	798.459	802.597	802.597	802.597	806.734	848.113	868.802	868.802	868.802	866.733	802.597	748.805	750.874	750.874	750.874	759.149	771.563	771.563	771.563	771.563	773.632	777.77	777.77	777.77	777.77	788.114	819.148	825.355	825.355	825.355	821.217	806.734	802.597	802.597	802.597	804.665	825.355	837.768	837.768	835.699	835.699	823.286	812.941	812.941	812.941	812.941
705.357	806.734	796.39	796.39	800.528	800.528	800.528	800.528	804.665	858.457	887.422	885.353	885.353	883.284	825.355	777.77	777.77	779.838	779.838	788.114	800.528	800.528	800.528	802.597	788.114	763.287	759.149	761.218	759.149	769.494	800.528	806.734	806.734	806.734	806.734	804.665	804.665	804.665	804.665	806.734	833.63	848.113	848.113	848.113	848.113	835.699	825.355	825.355	825.355	825.355
692.944	794.321	781.907	781.907	781.907	781.907	781.907	781.907	786.045	839.837	868.802	866.733	866.733	866.733	833.63	804.665	804.665	806.734	806.734	802.597	798.459	798.459	798.459	798.459	779.838	738.46	734.322	734.322	732.253	752.943	812.941	827.424	825.355	827.424	825.355	821.217	819.148	821.217	819.148	821.217	833.63	841.906	839.837	841.906	841.906	831.561	823.286	823.286	823.286	823.286
674.324	773.632	763.287	761.218	761.218	761.218	761.218	759.149	763.287	808.803	833.63	833.63	833.63	833.63	846.044	856.388	856.388	856.388	856.388	819.148	769.494	767.425	767.425	769.494	748.805	705.357	701.22	701.22	699.151	736.391	852.25	879.146	877.077	879.146	870.871	835.699	821.217	821.217	821.217	821.217	815.01	810.872	810.872	810.872	812.941	817.079	823.286	823.286	823.286	823.286
672.255	769.494	759.149	757.08	742.598	738.46	738.46	736.391	742.598	806.734	841.906	839.837	839.837	839.837	843.975	850.182	850.182	850.182	850.182	819.148	779.838	779.838	779.838	781.907	759.149	713.633	707.426	709.495	705.357	738.46	846.044	870.871	868.802	868.802	860.526	819.148	802.597	804.665	804.665	804.665	812.941	819.148	819.148	819.148	819.148	821.217	823.286	823.286	823.286	823.286
668.117	767.425	757.08	752.943	723.978	715.702	715.702	715.702	721.909	790.183	831.561	829.492	829.492	827.424	827.424	827.424	827.424	827.424	827.424	823.286	817.079	815.01	817.079	819.148	786.045	721.909	715.702	715.702	713.633	734.322	798.459	812.941	810.872	810.872	808.803	790.183	783.976	783.976	783.976	786.045	808.803	823.286	823.286	823.286	823.286	821.217	821.217	821.217	821.217	821.217
655.704	752.943	742.598	736.391	705.357	692.944	695.013	692.944	701.22	775.701	819.148	817.079	817.079	817.079	819.148	819.148	819.148	819.148	819.148	821.217	823.286	823.286	823.286	823.286	796.39	740.529	732.253	734.322	734.322	738.46	757.08	761.218	761.218	761.218	761.218	769.494	773.632	773.632	773.632	773.632	790.183	800.528	800.528	800.528	800.528	804.665	806.734	806.734	806.734	806.734
663.979	765.356	755.011	744.667	692.944	672.255	674.324	674.324	678.462	736.391	771.563	769.494	769.494	769.494	777.77	788.114	788.114	786.045	786.045	794.321	806.734	806.734	806.734	806.734	792.252	761.218	757.08	757.08	759.149	746.736	713.633	703.289	705.357	705.357	707.426	721.909	726.047	726.047	726.047	726.047	740.529	748.805	748.805	748.805	748.805	775.701	800.528	800.528	800.528	800.528
666.048	769.494	759.149	748.805	690.875	668.117	670.186	668.117	672.255	715.702	740.529	740.529	738.46	740.529	752.943	763.287	763.287	763.287	763.287	777.77	800.528	800.528	800.528	800.528	794.321	777.77	775.701	775.701	777.77	761.218	705.357	690.875	692.944	692.944	695.013	707.426	711.564	711.564	711.564	711.564	726.047	734.322	734.322	734.322	734.322	759.149	783.976	783.976	781.907	783.976
649.497	748.805	738.46	730.184	686.737	670.186	672.255	672.255	674.324	713.633	736.391	736.391	736.391	736.391	746.736	755.011	755.011	755.011	755.011	767.425	783.976	783.976	783.976	783.976	783.976	783.976	783.976	783.976	783.976	771.563	723.978	713.633	713.633	713.633	713.633	715.702	717.771	717.771	717.771	717.771	732.253	740.529	740.529	740.529	738.46	750.874	763.287	763.287	763.287	763.287
620.532	711.564	701.22	701.22	690.875	688.806	688.806	688.806	690.875	717.771	734.322	734.322	734.322	734.322	728.116	723.978	723.978	723.978	721.909	744.667	777.77	779.838	779.838	779.838	790.183	812.941	817.079	817.079	817.079	806.734	773.632	765.356	765.356	767.425	765.356	752.943	748.805	748.805	748.805	750.874	763.287	771.563	771.563	771.563	769.494	763.287	757.08	757.08	757.08	757.08
622.601	701.22	692.944	692.944	690.875	688.806	688.806	688.806	690.875	709.495	721.909	719.84	719.84	719.84	717.771	713.633	713.633	713.633	713.633	740.529	777.77	779.838	777.77	777.77	796.39	833.63	837.768	837.768	839.837	827.424	788.114	779.838	779.838	779.838	777.77	765.356	761.218	761.218	761.218	763.287	773.632	781.907	779.838	781.907	779.838	759.149	740.529	740.529	740.529	740.529
637.083	717.771	711.564	701.22	655.704	639.152	641.221	639.152	645.359	701.22	730.184	728.116	728.116	728.116	730.184	732.253	732.253	732.253	732.253	744.667	763.287	765.356	763.287	763.287	773.632	790.183	792.252	792.252	792.252	788.114	767.425	763.287	763.287	763.287	765.356	771.563	773.632	773.632	773.632	773.632	777.77	779.838	779.838	779.838	779.838	746.736	717.771	717.771	717.771	717.771
653.635	742.598	734.322	721.909	651.566	626.739	628.808	628.808	632.945	678.462	703.289	701.22	701.22	701.22	719.84	734.322	734.322	734.322	734.322	742.598	755.011	757.08	755.011	757.08	752.943	744.667	742.598	742.598	742.598	746.736	755.011	757.08	757.08	757.08	757.08	761.218	763.287	763.287	763.287	763.287	771.563	775.701	775.701	775.701	775.701	734.322	695.013	695.013	695.013	697.082
680.531	779.838	771.563	759.149	697.082	674.324	676.393	676.393	676.393	676.393	674.324	674.324	674.324	674.324	690.875	703.289	703.289	703.289	703.289	711.564	723.978	723.978	723.978	723.978	721.909	717.771	717.771	717.771	717.771	721.909	738.46	742.598	742.598	742.598	742.598	740.529	740.529	740.529	740.529	740.529	732.253	728.116	728.116	728.116	730.184	701.22	674.324	674.324	674.324	676.393
[truncated: 51 more columns]

## Sheet: MgCa (mmolmol)
2.6492	2.84726	2.8225	2.83901	2.90503	2.92154	2.92154	2.92979	2.89678	2.65745	2.55017	2.57492	2.58318	2.59143	2.64095	2.59143	2.58318	2.58318	2.59143	2.60793	2.63269	2.64095	2.64095	2.6492	2.71522	2.806	2.8225	2.83901	2.85551	2.84726	2.77299	2.77299	2.77299	2.77299	2.81425	2.9628	3.01232	3.02882	3.04533	3.06183	3.13611	3.17737	3.17737	3.21038	3.14436	3.02882	3.01232	3.02057	3.02057	3.02882
2.70697	2.98756	2.95455	2.99581	3.16912	3.21038	3.21038	3.21038	3.16912	2.88027	2.75648	2.76474	2.76474	2.76474	2.73998	2.73998	2.73998	2.73998	2.73998	2.87202	3.00406	3.00406	3.00406	3.00406	3.01232	3.02882	3.02882	3.02882	3.02882	3.03707	3.08659	3.09484	3.08659	3.08659	3.11135	3.20213	3.22689	3.21863	3.21863	3.22689	3.2764	3.30116	3.30116	3.29291	3.30941	3.35068	3.36718	3.36718	3.36718	3.36718
2.57492	2.8225	2.78949	2.85551	3.12785	3.19387	3.18562	3.19387	3.15261	2.92979	2.83076	2.83901	2.83076	2.83901	2.92154	2.97105	2.9628	2.9628	2.9628	3.03707	3.1031	3.1031	3.1031	3.1031	3.1031	3.11135	3.11135	3.11135	3.1196	3.09484	3.05358	3.04533	3.04533	3.04533	3.07008	3.16086	3.18562	3.18562	3.18562	3.19387	3.2599	3.29291	3.28465	3.28465	3.28465	3.2764	3.26815	3.26815	3.26815	3.26815
2.60793	2.86377	2.83076	2.88027	3.07834	3.12785	3.1196	3.1196	3.09484	2.91328	2.83901	2.83901	2.83901	2.84726	2.99581	3.09484	3.08659	3.08659	3.08659	3.13611	3.18562	3.19387	3.18562	3.18562	3.21038	3.23514	3.23514	3.23514	3.24339	3.20213	3.1031	3.09484	3.09484	3.09484	3.09484	3.11135	3.11135	3.11135	3.11135	3.1196	3.21863	3.2599	3.2599	3.2599	3.25164	3.09484	2.97931	2.97931	2.97931	2.97931
2.6657	2.94629	2.91328	2.94629	3.06183	3.09484	3.09484	3.09484	3.06183	2.84726	2.75648	2.76474	2.76474	2.77299	2.92979	3.04533	3.03707	3.03707	3.03707	3.14436	3.2599	3.2599	3.2599	3.26815	3.21863	3.14436	3.13611	3.13611	3.13611	3.15261	3.18562	3.18562	3.18562	3.19387	3.16912	3.06183	3.02882	3.02882	3.02882	3.03707	3.05358	3.06183	3.06183	3.06183	3.06183	2.93804	2.84726	2.85551	2.85551	2.85551
2.67396	2.9628	2.92979	2.94629	3.02057	3.03707	3.03707	3.03707	3.00406	2.77299	2.6657	2.67396	2.67396	2.69046	2.88853	3.02057	3.02057	3.01232	3.01232	3.11135	3.21038	3.21038	3.21038	3.21038	3.17737	3.11135	3.1031	3.11135	3.1031	3.14436	3.24339	3.2599	3.2599	3.2599	3.21863	3.07008	3.02057	3.02882	3.02882	3.02882	3.02057	3.01232	3.02057	3.02057	3.01232	2.92154	2.85551	2.85551	2.85551	2.85551
2.6657	2.9628	2.92979	2.94629	3.00406	3.02057	3.02057	3.02057	2.98756	2.77299	2.68221	2.68221	2.68221	2.69871	2.89678	3.03707	3.02882	3.02882	3.02882	3.11135	3.20213	3.20213	3.20213	3.20213	3.19387	3.17737	3.17737	3.17737	3.17737	3.16086	3.12785	3.12785	3.12785	3.12785	3.1196	3.07834	3.07008	3.07008	3.07008	3.07008	3.02882	3.01232	3.01232	3.01232	3.01232	3.00406	2.99581	2.99581	2.99581	2.99581
2.6657	2.97105	2.92979	2.94629	3.01232	3.02882	3.02882	3.02882	3.02057	2.92979	2.88853	2.88853	2.88853	2.89678	3.06183	3.17737	3.16912	3.16912	3.16912	3.21038	3.2599	3.2599	3.2599	3.2599	3.23514	3.20213	3.19387	3.19387	3.20213	3.14436	2.99581	2.9628	2.97105	2.97105	2.97105	2.97105	2.97105	2.97105	2.97105	2.97105	2.95455	2.94629	2.94629	2.94629	2.95455	3.02882	3.07834	3.07834	3.07834	3.07834
2.6492	2.95455	2.91328	2.94629	3.05358	3.08659	3.07834	3.07834	3.07834	3.02057	2.98756	2.98756	2.98756	3.00406	3.20213	3.34242	3.33417	3.33417	3.33417	3.2764	3.21038	3.21038	3.21038	3.21038	3.20213	3.19387	3.19387	3.19387	3.19387	3.14436	3.01232	2.98756	2.98756	2.98756	2.99581	2.99581	3.00406	3.00406	3.00406	2.99581	2.94629	2.92154	2.92154	2.92154	2.92154	2.93804	2.95455	2.95455	2.95455	2.95455
2.53366	2.8225	2.78124	2.8225	2.98756	3.03707	3.03707	3.03707	3.02057	2.93804	2.89678	2.90503	2.89678	2.91328	3.17737	3.37543	3.36718	3.36718	3.36718	3.28465	3.20213	3.19387	3.20213	3.20213	3.19387	3.19387	3.19387	3.19387	3.20213	3.13611	2.97931	2.94629	2.94629	2.94629	2.95455	2.99581	3.01232	3.01232	3.01232	2.99581	2.90503	2.86377	2.86377	2.86377	2.86377	2.8225	2.78949	2.78949	2.78949	2.78949
2.44288	2.71522	2.67396	2.72347	2.89678	2.95455	2.94629	2.94629	2.95455	3.02882	3.06183	3.06183	3.05358	3.06183	3.20213	3.30941	3.30116	3.30116	3.30116	3.28465	3.26815	3.26815	3.26815	3.26815	3.23514	3.19387	3.18562	3.18562	3.19387	3.12785	2.9628	2.93804	2.93804	2.93804	2.92979	2.89678	2.88027	2.88027	2.88027	2.88027	2.86377	2.84726	2.85551	2.85551	2.84726	2.79775	2.75648	2.75648	2.75648	2.75648
2.45939	2.69871	2.6657	2.71522	2.88853	2.93804	2.92979	2.92979	2.9628	3.16912	3.2599	3.2599	3.2599	3.2599	3.2764	3.28465	3.28465	3.28465	3.28465	3.28465	3.28465	3.28465	3.28465	3.29291	3.22689	3.13611	3.12785	3.12785	3.12785	3.11135	3.07008	3.06183	3.06183	3.07008	3.02882	2.88027	2.83901	2.84726	2.83901	2.84726	2.89678	2.91328	2.91328	2.91328	2.91328	2.86377	2.83076	2.83076	2.83076	2.83076
2.53366	2.76474	2.73172	2.78124	2.95455	3.00406	2.99581	2.99581	3.02882	3.2599	3.35893	3.35893	3.35893	3.35068	3.30941	3.28465	3.28465	3.28465	3.28465	3.28465	3.28465	3.28465	3.28465	3.28465	3.24339	3.17737	3.16912	3.16912	3.17737	3.16086	3.1196	3.11135	3.11135	3.1196	3.07008	2.88853	2.83901	2.84726	2.84726	2.85551	2.90503	2.92979	2.92979	2.92979	2.92979	2.92154	2.92154	2.92154	2.92154	2.92154
2.54191	2.78949	2.75648	2.806	2.98756	3.02882	3.02882	3.02057	3.05358	3.2764	3.36718	3.35893	3.35893	3.35893	3.30941	3.2764	3.2764	3.2764	3.2764	3.2764	3.2764	3.2764	3.2764	3.2764	3.24339	3.20213	3.19387	3.19387	3.19387	3.19387	3.17737	3.16912	3.16912	3.17737	3.12785	2.91328	2.85551	2.86377	2.86377	2.86377	2.91328	2.92979	2.92979	2.92979	2.92979	2.97105	3.00406	3.00406	3.00406	3.00406
2.54191	2.78124	2.74823	2.806	3.02882	3.08659	3.08659	3.07834	3.09484	3.19387	3.23514	3.23514	3.23514	3.22689	3.16912	3.13611	3.13611	3.13611	3.13611	3.14436	3.14436	3.14436	3.14436	3.14436	3.16086	3.19387	3.19387	3.19387	3.19387	3.19387	3.19387	3.19387	3.19387	3.20213	3.17737	3.07008	3.04533	3.04533	3.04533	3.03707	2.97105	2.92979	2.93804	2.93804	2.93804	2.98756	3.02057	3.02057	3.02057	3.02057
2.53366	2.78949	2.75648	2.81425	3.05358	3.11135	3.11135	3.11135	3.11135	3.11135	3.11135	3.11135	3.11135	3.1031	3.02882	2.97105	2.97105	2.97105	2.97105	3.00406	3.03707	3.03707	3.02882	3.02882	3.08659	3.18562	3.19387	3.19387	3.19387	3.19387	3.19387	3.19387	3.19387	3.19387	3.18562	3.18562	3.17737	3.17737	3.18562	3.16912	3.05358	2.99581	3.00406	3.00406	2.99581	2.97105	2.94629	2.94629	2.94629	2.94629
2.59143	2.86377	2.8225	2.87202	3.04533	3.09484	3.09484	3.09484	3.07834	3.00406	2.97105	2.97105	2.97105	2.97105	2.97931	2.98756	2.98756	2.98756	2.98756	2.97105	2.94629	2.94629	2.94629	2.94629	3.01232	3.11135	3.1196	3.1196	3.1196	3.1196	3.1196	3.1196	3.1196	3.1196	3.12785	3.16912	3.18562	3.17737	3.18562	3.16912	3.06183	3.00406	3.01232	3.01232	3.00406	2.92154	2.85551	2.85551	2.85551	2.85551
2.70697	3.01232	2.97931	2.9628	2.92154	2.91328	2.91328	2.91328	2.91328	2.92154	2.92979	2.92979	2.92979	2.92979	2.93804	2.95455	2.95455	2.95455	2.95455	2.91328	2.86377	2.86377	2.86377	2.86377	2.89678	2.9628	2.97105	2.97105	2.97105	2.9628	2.97105	2.97105	2.97105	2.97105	2.9628	2.93804	2.92979	2.92979	2.92979	2.92154	2.84726	2.81425	2.81425	2.81425	2.81425	2.75648	2.70697	2.70697	2.70697	2.70697
2.74823	3.06183	3.02882	2.99581	2.88027	2.84726	2.84726	2.84726	2.85551	2.90503	2.92979	2.92154	2.92979	2.92154	2.88853	2.86377	2.86377	2.86377	2.86377	2.8225	2.77299	2.77299	2.77299	2.77299	2.806	2.85551	2.86377	2.86377	2.86377	2.84726	2.806	2.79775	2.79775	2.79775	2.78949	2.72347	2.69871	2.69871	2.69871	2.69871	2.64095	2.61619	2.61619	2.61619	2.61619	2.60793	2.59968	2.59968	2.59968	2.59968
2.73172	3.05358	3.02057	3.01232	2.98756	2.97931	2.97931	2.97931	2.97105	2.90503	2.87202	2.87202	2.87202	2.87202	2.81425	2.77299	2.78124	2.78124	2.78124	2.73172	2.69046	2.69046	2.69046	2.69046	2.71522	2.77299	2.77299	2.77299	2.77299	2.76474	2.74823	2.74823	2.74823	2.74823	2.73172	2.62444	2.59968	2.59968	2.59968	2.59143	2.54191	2.51716	2.51716	2.51716	2.51716	2.51716	2.52541	2.52541	2.52541	2.52541
2.67396	2.99581	2.95455	2.97105	3.05358	3.07834	3.07834	3.07834	3.06183	2.95455	2.89678	2.90503	2.90503	2.89678	2.77299	2.69046	2.69046	2.69046	2.69046	2.67396	2.6657	2.6657	2.6657	2.6657	2.67396	2.69046	2.69046	2.69046	2.69046	2.69046	2.69046	2.69046	2.69046	2.69046	2.67396	2.60793	2.58318	2.58318	2.58318	2.58318	2.56667	2.55842	2.55842	2.55842	2.55842	2.58318	2.60793	2.60793	2.60793	2.60793
2.59968	2.90503	2.87202	2.88027	2.91328	2.92154	2.92154	2.92154	2.91328	2.88027	2.87202	2.87202	2.87202	2.86377	2.74823	2.65745	2.6657	2.6657	2.6657	2.6657	2.6657	2.6657	2.6657	2.6657	2.6657	2.6657	2.6657	2.6657	2.6657	2.6657	2.6657	2.6657	2.6657	2.6657	2.67396	2.70697	2.71522	2.71522	2.71522	2.70697	2.6657	2.64095	2.64095	2.64095	2.64095	2.58318	2.54191	2.54191	2.54191	2.54191
2.52541	2.81425	2.77299	2.77299	2.77299	2.77299	2.77299	2.77299	2.77299	2.78124	2.78124	2.78124	2.78124	2.78124	2.70697	2.6657	2.6657	2.6657	2.6657	2.69871	2.73172	2.73172	2.73172	2.73172	2.70697	2.6657	2.6657	2.6657	2.6657	2.68221	2.72347	2.73172	2.73172	2.73172	2.74823	2.85551	2.88853	2.88853	2.88853	2.87202	2.69046	2.60793	2.60793	2.60793	2.60793	2.5089	2.42638	2.43463	2.43463	2.42638
2.38511	2.59968	2.56667	2.59143	2.6657	2.69046	2.68221	2.68221	2.69046	2.73172	2.74823	2.74823	2.74823	2.74823	2.65745	2.60793	2.60793	2.60793	2.60793	2.68221	2.75648	2.75648	2.75648	2.75648	2.72347	2.6657	2.6657	2.6657	2.6657	2.69046	2.74823	2.75648	2.75648	2.75648	2.78124	2.89678	2.92979	2.92979	2.92979	2.89678	2.67396	2.56667	2.57492	2.57492	2.57492	2.47589	2.40162	2.40162	2.40162	2.40162
2.21181	2.38511	2.36035	2.38511	2.46764	2.4924	2.48414	2.48414	2.50065	2.59968	2.64095	2.63269	2.63269	2.63269	2.55842	2.51716	2.51716	2.51716	2.51716	2.57492	2.63269	2.63269	2.63269	2.63269	2.62444	2.60793	2.60793	2.60793	2.60793	2.61619	2.63269	2.63269	2.63269	2.63269	2.64095	2.68221	2.69046	2.68221	2.69046	2.6657	2.52541	2.45939	2.45939	2.45939	2.45939	2.36035	2.28608	2.28608	2.28608	2.28608
2.11277	2.27783	2.25307	2.26957	2.32734	2.34385	2.34385	2.3356	2.3521	2.46764	2.51716	2.51716	2.51716	2.5089	2.45939	2.43463	2.43463	2.43463	2.43463	2.44288	2.45939	2.45939	2.45939	2.45939	2.47589	2.51716	2.51716	2.51716	2.51716	2.50065	2.46764	2.45939	2.45939	2.45939	2.45939	2.45113	2.45113	2.45113	2.45113	2.44288	2.36861	2.3356	2.3356	2.3356	2.3356	2.23656	2.16229	2.16229	2.16229	2.16229
2.13753	2.30259	2.28608	2.27783	2.26132	2.25307	2.25307	2.25307	2.26957	2.3356	2.36861	2.36861	2.36861	2.36861	2.3521	2.34385	2.34385	2.34385	2.34385	2.31909	2.28608	2.28608	2.27783	2.27783	2.31084	2.36035	2.36861	2.36861	2.36861	2.36035	2.34385	2.34385	2.34385	2.34385	2.3356	2.29433	2.27783	2.27783	2.27783	2.26957	2.22006	2.1953	2.1953	2.1953	2.1953	2.12928	2.07976	2.07976	2.07976	2.07976
2.11277	2.27783	2.26132	2.25307	2.22831	2.22831	2.22831	2.22831	2.22006	2.20355	2.1953	2.1953	2.1953	2.1953	2.1953	2.20355	2.20355	2.20355	2.1953	2.18705	2.17054	2.17054	2.16229	2.17054	2.15404	2.13753	2.12928	2.12928	2.12928	2.12928	2.13753	2.13753	2.13753	2.13753	2.12928	2.10452	2.10452	2.10452	2.10452	2.09627	2.0385	2.01374	2.01374	2.01374	2.01374	2.00549	1.98898	1.98898	1.98898	1.98898
1.98073	2.12928	2.11277	2.12103	2.16229	2.17054	2.17054	2.17054	2.16229	2.06326	2.01374	2.02199	2.02199	2.01374	1.98073	1.96423	1.97248	1.96423	1.96423	1.99724	2.02199	2.02199	2.02199	2.02199	1.98898	1.93121	1.93121	1.93121	1.93121	1.90646	1.83218	1.82393	1.82393	1.82393	1.82393	1.82393	1.82393	1.81568	1.81568	1.81568	1.79917	1.78267	1.78267	1.78267	1.79092	1.79092	1.79092	1.79092	1.79092	1.79092
1.84044	1.95597	1.93947	1.95597	2.01374	2.03025	2.02199	2.03025	2.01374	1.93947	1.8982	1.90646	1.90646	1.8982	1.84869	1.81568	1.81568	1.81568	1.81568	1.83218	1.84869	1.84869	1.84869	1.84869	1.83218	1.81568	1.81568	1.81568	1.81568	1.79092	1.70839	1.70014	1.70014	1.70014	1.69189	1.65062	1.63412	1.63412	1.63412	1.64237	1.68363	1.70014	1.70014	1.70014	1.70014	1.70014	1.70014	1.70014	1.70014	1.70014
1.78267	1.88995	1.87345	1.8817	1.8982	1.90646	1.90646	1.90646	1.8982	1.80742	1.76616	1.76616	1.76616	1.76616	1.77441	1.79092	1.79092	1.79092	1.79092	1.78267	1.78267	1.78267	1.78267	1.79092	1.76616	1.73315	1.73315	1.73315	1.73315	1.7249	1.70839	1.70839	1.70839	1.70839	1.68363	1.5846	1.55159	1.55984	1.55159	1.5681	1.66713	1.70839	1.70839	1.70839	1.70839	1.7414	1.75791	1.75791	1.76616	1.76616
1.7414	1.83218	1.82393	1.81568	1.78267	1.76616	1.76616	1.76616	1.75791	1.67538	1.64237	1.64237	1.64237	1.64237	1.66713	1.68363	1.68363	1.68363	1.68363	1.73315	1.79092	1.79092	1.79092	1.79092	1.7414	1.65062	1.65062	1.65062	1.65062	1.65062	1.65062	1.65062	1.65062	1.65062	1.64237	1.59285	1.5846	1.5846	1.5846	1.59285	1.70839	1.76616	1.76616	1.76616	1.76616	1.81568	1.84869	1.84869	1.84869	1.84869
1.75791	1.85694	1.84869	1.81568	1.68363	1.64237	1.65062	1.65062	1.64237	1.62587	1.61761	1.61761	1.61761	1.61761	1.65062	1.66713	1.66713	1.66713	1.66713	1.7249	1.79092	1.79092	1.79092	1.79092	1.74966	1.67538	1.67538	1.67538	1.67538	1.67538	1.67538	1.67538	1.67538	1.67538	1.68363	1.71665	1.73315	1.73315	1.73315	1.7414	1.81568	1.85694	1.84869	1.84869	1.84869	1.8982	1.93947	1.93947	1.93947	1.93947
1.82393	1.94772	1.93947	1.88995	1.67538	1.60936	1.61761	1.60936	1.62587	1.69189	1.7249	1.7249	1.7249	1.7249	1.78267	1.81568	1.81568	1.81568	1.81568	1.83218	1.84869	1.84869	1.84869	1.84869	1.81568	1.76616	1.75791	1.76616	1.75791	1.77441	1.80742	1.81568	1.81568	1.81568	1.83218	1.8817	1.90646	1.90646	1.90646	1.90646	1.92296	1.93947	1.93947	1.93947	1.93947	2.01374	2.07976	2.07976	2.07976	2.07976
1.86519	1.98073	1.97248	1.92296	1.7249	1.66713	1.67538	1.67538	1.68363	1.75791	1.79917	1.79917	1.79092	1.80742	1.95597	2.04675	2.04675	2.04675	2.04675	2.04675	2.04675	2.04675	2.04675	2.055	1.98073	1.85694	1.84869	1.84869	1.84869	1.8817	1.97248	1.98898	1.98898	1.98898	1.99724	2.02199	2.02199	2.02199	2.02199	2.03025	2.06326	2.07976	2.07976	2.07976	2.07976	2.1788	2.26132	2.25307	2.25307	2.25307
1.87345	1.97248	1.96423	1.94772	1.8817	1.86519	1.86519	1.86519	1.8817	1.97248	2.01374	2.00549	2.00549	2.02199	2.26957	2.41812	2.40987	2.40987	2.41812	2.38511	2.36035	2.36035	2.36035	2.36861	2.26957	2.10452	2.09627	2.09627	2.09627	2.14578	2.25307	2.26957	2.26957	2.26957	2.26957	2.26957	2.27783	2.27783	2.27783	2.27783	2.30259	2.31909	2.31909	2.31909	2.31909	2.37686	2.42638	2.42638	2.42638	2.42638
1.91471	2.03025	2.01374	2.03025	2.10452	2.12928	2.12928	2.12928	2.14578	2.26132	2.31909	2.31084	2.31084	2.32734	2.55017	2.69871	2.69871	2.69871	2.69871	2.59968	2.50065	2.50065	2.50065	2.50065	2.45939	2.40162	2.39336	2.40162	2.39336	2.44288	2.55017	2.57492	2.56667	2.57492	2.55842	2.48414	2.46764	2.46764	2.46764	2.46764	2.46764	2.46764	2.46764	2.46764	2.46764	2.48414	2.50065	2.4924	2.4924	2.4924
2.03025	2.17054	2.15404	2.18705	2.31084	2.34385	2.34385	2.3356	2.36035	2.5089	2.57492	2.56667	2.56667	2.58318	2.72347	2.81425	2.81425	2.81425	2.81425	2.70697	2.59143	2.59143	2.59143	2.59968	2.58318	2.55842	2.55017	2.55842	2.55017	2.60793	2.75648	2.78124	2.78124	2.78124	2.74823	2.59143	2.54191	2.55017	2.55017	2.55017	2.55017	2.55017	2.55017	2.55017	2.55017	2.51716	2.4924	2.4924	2.4924	2.4924
2.34385	2.55842	2.53366	2.54191	2.55842	2.55842	2.55842	2.55842	2.58318	2.72347	2.78124	2.78124	2.78124	2.78124	2.85551	2.89678	2.89678	2.89678	2.89678	2.86377	2.8225	2.8225	2.8225	2.8225	2.79775	2.74823	2.73998	2.73998	2.73998	2.79775	2.92979	2.95455	2.95455	2.95455	2.90503	2.69046	2.62444	2.63269	2.63269	2.63269	2.63269	2.63269	2.63269	2.63269	2.63269	2.60793	2.59143	2.59143	2.59143	2.59143
2.57492	2.84726	2.8225	2.81425	2.78124	2.77299	2.77299	2.77299	2.78124	2.78949	2.79775	2.79775	2.79775	2.79775	2.88027	2.92979	2.92979	2.92979	2.92979	2.95455	2.98756	2.98756	2.98756	2.99581	2.92154	2.806	2.79775	2.79775	2.79775	2.85551	3.00406	3.02882	3.02882	3.02882	2.97931	2.77299	2.71522	2.72347	2.72347	2.71522	2.6492	2.61619	2.61619	2.61619	2.62444	2.70697	2.77299	2.77299	2.77299	2.77299
2.67396	2.97931	2.94629	2.93804	2.90503	2.89678	2.89678	2.89678	2.88853	2.83076	2.806	2.806	2.806	2.81425	2.93804	3.02882	3.02882	3.02882	3.02882	3.04533	3.07008	3.07008	3.07008	3.07008	3.01232	2.91328	2.90503	2.90503	2.90503	2.92154	2.9628	2.97105	2.97105	2.97105	2.93804	2.79775	2.75648	2.75648	2.75648	2.75648	2.70697	2.68221	2.68221	2.68221	2.68221	2.74823	2.79775	2.79775	2.79775	2.79775
2.73998	3.06183	3.02882	3.02057	2.98756	2.97931	2.97931	2.97931	2.97931	2.95455	2.94629	2.94629	2.94629	2.95455	3.04533	3.11135	3.1031	3.1031	3.1031	3.1031	3.1031	3.1031	3.1031	3.1031	3.07834	3.02882	3.02882	3.02882	3.02882	3.00406	2.93804	2.92979	2.92979	2.92979	2.91328	2.83076	2.806	2.806	2.806	2.81425	2.84726	2.86377	2.86377	2.86377	2.85551	2.85551	2.84726	2.84726	2.84726	2.84726
2.6492	2.9628	2.92154	2.94629	3.04533	3.07008	3.07008	3.07008	3.07008	3.07008	3.07008	3.07008	3.07008	3.07008	3.1196	3.15261	3.15261	3.15261	3.15261	3.11135	3.05358	3.05358	3.05358	3.05358	3.06183	3.07008	3.07008	3.07008	3.07008	3.02882	2.90503	2.88027	2.88853	2.88027	2.88853	2.88853	2.89678	2.89678	2.89678	2.89678	2.92154	2.93804	2.92979	2.92979	2.92979	2.9628	2.98756	2.98756	2.98756	2.98756
2.60793	2.92154	2.88027	2.92979	3.1031	3.16086	3.15261	3.15261	3.15261	3.1196	3.1031	3.1031	3.1031	3.11135	3.16086	3.20213	3.19387	3.19387	3.20213	3.13611	3.06183	3.06183	3.06183	3.06183	3.06183	3.06183	3.06183	3.06183	3.06183	3.01232	2.87202	2.83901	2.84726	2.83901	2.86377	2.95455	2.98756	2.97931	2.97931	2.97931	2.97931	2.97931	2.97931	2.97931	2.97931	3.00406	3.02057	3.02057	3.02057	3.02057
2.67396	3.01232	2.97105	3.00406	3.1196	3.15261	3.14436	3.15261	3.13611	3.04533	3.00406	3.00406	3.00406	3.01232	3.08659	3.15261	3.15261	3.15261	3.14436	3.12785	3.1031	3.1031	3.1031	3.11135	3.07834	3.02057	3.02057	3.02057	3.02057	2.97931	2.86377	2.83901	2.84726	2.83901	2.86377	2.98756	3.02882	3.02057	3.02057	3.02057	3.02057	3.02057	3.02057	3.02057	3.02057	3.02057	3.02057	3.02057	3.02057	3.02057
2.78949	3.15261	3.11135	3.1031	3.07008	3.05358	3.05358	3.05358	3.05358	2.99581	2.97105	2.97105	2.97105	2.97105	2.99581	3.01232	3.01232	3.01232	3.01232	3.03707	3.06183	3.06183	3.06183	3.06183	3.04533	3.02057	3.02057	3.02057	3.02057	3.00406	2.94629	2.93804	2.93804	2.93804	2.95455	3.03707	3.07008	3.06183	3.06183	3.06183	3.03707	3.02057	3.02057	3.02057	3.02057	2.97105	2.92979	2.92979	2.92979	2.92979
2.87202	3.18562	3.15261	3.13611	3.07008	3.06183	3.06183	3.06183	3.06183	3.06183	3.07008	3.07008	3.07008	3.06183	2.97931	2.92154	2.92979	2.92979	2.92979	2.97105	3.02057	3.02057	3.02057	3.02057	3.00406	2.97105	2.97105	2.97105	2.97105	3.01232	3.1031	3.1196	3.1196	3.1196	3.11135	3.11135	3.1031	3.1031	3.11135	3.09484	3.01232	2.97105	2.97105	2.97105	2.97105	2.89678	2.83901	2.83901	2.83901	2.83901
2.86377	3.18562	3.14436	3.14436	3.15261	3.15261	3.15261	3.15261	3.14436	3.1196	3.1031	3.1031	3.1031	3.1031	2.99581	2.92979	2.92979	2.92979	2.92979	2.95455	2.97931	2.97931	2.97105	2.97931	2.93804	2.88853	2.88027	2.88027	2.88027	2.93804	3.08659	3.11135	3.11135	3.11135	3.1031	3.07008	3.06183	3.06183	3.06183	3.04533	2.93804	2.88027	2.88853	2.88853	2.88853	2.88853	2.88853	2.88853	2.88853	2.88853
2.93804	3.28465	3.24339	3.24339	3.24339	3.24339	3.24339	3.24339	3.23514	3.14436	3.1031	3.1031	3.1031	3.1031	2.99581	2.92979	2.92979	2.92979	2.92979	2.91328	2.88853	2.88853	2.88853	2.88853	2.87202	2.84726	2.84726	2.84726	2.83901	2.88853	3.00406	3.02057	3.02057	3.02057	3.01232	2.98756	2.97931	2.97931	2.97931	2.9628	2.84726	2.79775	2.79775	2.79775	2.806	2.88027	2.92979	2.92979	2.92979	2.92979
2.97105	3.32592	3.28465	3.2764	3.21038	3.19387	3.19387	3.19387	3.18562	3.09484	3.06183	3.06183	3.06183	3.05358	2.95455	2.88853	2.88853	2.88853	2.88853	2.84726	2.806	2.79775	2.79775	2.79775	2.83076	2.88853	2.88853	2.88853	2.88853	2.91328	2.97105	2.97931	2.97931	2.97931	2.94629	2.83076	2.78949	2.79775	2.79775	2.78124	2.70697	2.6657	2.6657	2.6657	2.67396	2.85551	2.97931	2.97931	2.97931	2.97931
2.95455	3.32592	3.28465	3.2599	3.13611	3.1031	3.1031	3.1031	3.09484	3.04533	3.02057	3.02057	3.02057	3.01232	2.91328	2.84726	2.84726	2.84726	2.84726	2.78124	2.71522	2.70697	2.70697	2.70697	2.78949	2.92154	2.92979	2.92979	2.92979	2.92979	2.92979	2.92979	2.92979	2.92979	2.88853	2.70697	2.65745	2.65745	2.6657	2.6492	2.57492	2.53366	2.53366	2.53366	2.54191	2.79775	2.98756	2.97931	2.97931	2.97931
2.95455	3.33417	3.29291	3.24339	3.07008	3.01232	3.02057	3.02057	3.02057	3.02057	3.02057	3.02057	3.02882	3.02057	2.88853	2.806	2.806	2.806	2.806	2.73998	2.6657	2.6657	2.6657	2.65745	2.75648	2.91328	2.92979	2.92979	2.92979	2.92979	2.92979	2.92979	2.92979	2.92979	2.88853	2.71522	2.65745	2.6657	2.6657	2.6492	2.5089	2.44288	2.44288	2.44288	2.45939	2.70697	2.89678	2.89678	2.89678	2.89678
2.88027	3.24339	3.21038	3.16086	2.97931	2.92154	2.92979	2.92979	2.92979	2.93804	2.93804	2.93804	2.93804	2.92979	2.79775	2.70697	2.71522	2.71522	2.71522	2.67396	2.62444	2.62444	2.62444	2.61619	2.74823	2.9628	2.97931	2.97931	2.97931	2.97105	2.97105	2.97105	2.97105	2.97105	2.92979	2.75648	2.70697	2.70697	2.71522	2.69871	2.55842	2.48414	2.4924	2.4924	2.4924	2.62444	2.72347	2.72347	2.71522	2.71522
2.75648	3.1031	3.06183	3.04533	2.95455	2.92979	2.92979	2.92979	2.92154	2.806	2.75648	2.75648	2.75648	2.75648	2.70697	2.6657	2.6657	2.6657	2.6657	2.62444	2.58318	2.58318	2.58318	2.57492	2.72347	2.9628	2.97931	2.97931	2.97931	3.00406	3.08659	3.1031	3.1031	3.11135	3.05358	2.8225	2.74823	2.75648	2.75648	2.74823	2.6657	2.62444	2.62444	2.62444	2.62444	2.61619	2.61619	2.61619	2.61619	2.61619
2.71522	3.06183	3.02057	3.00406	2.91328	2.88853	2.88853	2.89678	2.87202	2.69871	2.61619	2.62444	2.62444	2.62444	2.62444	2.63269	2.63269	2.63269	2.63269	2.59143	2.54191	2.54191	2.54191	2.53366	2.65745	2.87202	2.89678	2.88853	2.88027	2.95455	3.16086	3.20213	3.19387	3.20213	3.14436	2.87202	2.78949	2.79775	2.79775	2.78949	2.70697	2.6657	2.6657	2.6657	2.6657	2.6657	2.6657	2.6657	2.6657	2.6657
2.70697	3.06183	3.02057	2.99581	2.87202	2.83901	2.83901	2.84726	2.8225	2.65745	2.57492	2.58318	2.58318	2.58318	2.55017	2.53366	2.53366	2.53366	2.53366	2.5089	2.48414	2.48414	2.48414	2.47589	2.60793	2.83076	2.85551	2.84726	2.83901	2.93804	3.19387	3.24339	3.24339	3.24339	3.19387	2.95455	2.87202	2.88027	2.88027	2.87202	2.75648	2.70697	2.70697	2.70697	2.70697	2.70697	2.70697	2.70697	2.70697	2.69871
2.72347	3.09484	3.05358	3.02882	2.94629	2.92154	2.92154	2.92154	2.89678	2.68221	2.57492	2.57492	2.57492	2.58318	2.62444	2.64095	2.64095	2.64095	2.64095	2.62444	2.60793	2.60793	2.60793	2.60793	2.6657	2.76474	2.77299	2.76474	2.75648	2.85551	3.12785	3.17737	3.17737	3.17737	3.15261	3.07834	3.04533	3.05358	3.05358	3.03707	2.88027	2.79775	2.79775	2.79775	2.79775	2.79775	2.79775	2.79775	2.79775	2.78949
2.89678	3.2599	3.21863	3.19387	3.07834	3.05358	3.05358	3.06183	3.02057	2.76474	2.6492	2.65745	2.65745	2.6657	2.8225	2.92979	2.92154	2.92154	2.92154	2.83901	2.74823	2.74823	2.74823	2.75648	2.69046	2.59143	2.58318	2.58318	2.57492	2.67396	2.90503	2.94629	2.94629	2.93804	2.97105	3.11135	3.16086	3.15261	3.16086	3.13611	2.93804	2.84726	2.84726	2.84726	2.84726	2.87202	2.88853	2.88853	2.88853	2.88853
3.05358	3.4167	3.37543	3.34242	3.21038	3.17737	3.18562	3.18562	3.15261	2.89678	2.78124	2.78949	2.78949	2.79775	2.93804	3.02882	3.02882	3.02882	3.02882	2.9628	2.90503	2.90503	2.90503	2.91328	2.75648	2.50065	2.48414	2.48414	2.48414	2.57492	2.81425	2.85551	2.84726	2.84726	2.89678	3.09484	3.15261	3.14436	3.15261	3.1196	2.90503	2.79775	2.806	2.806	2.81425	2.86377	2.89678	2.89678	2.89678	2.89678
2.98756	3.34242	3.30116	3.29291	3.2599	3.25164	3.25164	3.25164	3.22689	3.02882	2.94629	2.95455	2.95455	2.95455	2.97105	2.97931	2.97931	2.97931	2.97931	3.06183	3.15261	3.15261	3.15261	3.16086	2.92979	2.55842	2.52541	2.53366	2.52541	2.59143	2.74823	2.77299	2.77299	2.76474	2.8225	3.06183	3.12785	3.1196	3.12785	3.09484	2.85551	2.74823	2.75648	2.75648	2.75648	2.806	2.84726	2.84726	2.83901	2.83901
2.83076	3.16912	3.12785	3.12785	3.1196	3.1196	3.1196	3.1196	3.1196	3.16912	3.18562	3.18562	3.18562	3.17737	3.05358	2.9628	2.9628	2.9628	2.9628	3.01232	3.05358	3.05358	3.05358	3.06183	2.88027	2.59968	2.57492	2.58318	2.57492	2.60793	2.69046	2.70697	2.70697	2.69871	2.74823	2.92979	2.98756	2.97931	2.97931	2.9628	2.84726	2.78949	2.78949	2.78949	2.79775	2.86377	2.92154	2.92154	2.92154	2.92154
2.70697	3.02057	2.97931	3.00406	3.07008	3.09484	3.09484	3.08659	3.1031	3.20213	3.25164	3.25164	3.25164	3.24339	3.11135	3.01232	3.02057	3.02057	3.02057	2.93804	2.84726	2.84726	2.84726	2.84726	2.78124	2.6657	2.65745	2.65745	2.65745	2.67396	2.70697	2.71522	2.71522	2.71522	2.75648	2.92154	2.97105	2.97105	2.97105	2.9628	2.90503	2.88027	2.88027	2.88027	2.88027	2.93804	2.98756	2.97931	2.97931	2.97931
2.65745	2.9628	2.92154	2.9628	3.1196	3.16086	3.16086	3.16086	3.16086	3.18562	3.19387	3.19387	3.19387	3.19387	3.11135	3.05358	3.05358	3.05358	3.05358	2.95455	2.83901	2.83901	2.83901	2.83901	2.806	2.75648	2.74823	2.75648	2.75648	2.73998	2.70697	2.69871	2.69871	2.69871	2.73998	2.92979	2.98756	2.98756	2.98756	2.97931	2.97105	2.9628	2.9628	2.9628	2.9628	2.97105	2.97105	2.97105	2.97105	2.97105
2.68221	3.00406	2.9628	2.98756	3.07834	3.1031	3.1031	3.1031	3.11135	3.16912	3.19387	3.19387	3.19387	3.19387	3.1196	3.07008	3.07008	3.07008	3.07008	3.01232	2.94629	2.94629	2.94629	2.95455	2.90503	2.83076	2.8225	2.83076	2.83076	2.8225	2.79775	2.78949	2.78949	2.78949	2.81425	2.90503	2.92979	2.92979	2.92979	2.93804	3.02057	3.06183	3.06183	3.06183	3.05358	2.97931	2.91328	2.92154	2.91328	2.91328
2.69871	3.02882	2.98756	3.01232	3.11135	3.14436	3.13611	3.13611	3.14436	3.17737	3.19387	3.19387	3.19387	3.19387	3.08659	3.02057	3.02057	3.02057	3.02057	3.06183	3.1031	3.1031	3.1031	3.1031	3.04533	2.93804	2.92979	2.92979	2.92979	2.91328	2.85551	2.84726	2.84726	2.84726	2.86377	2.91328	2.92979	2.92979	2.92979	2.93804	3.00406	3.03707	3.03707	3.03707	3.02882	2.88027	2.74823	2.75648	2.75648	2.75648
2.61619	2.93804	2.89678	2.93804	3.1196	3.16912	3.16912	3.16912	3.16912	3.16086	3.16086	3.16086	3.16086	3.15261	3.09484	3.04533	3.04533	3.04533	3.04533	3.07834	3.1031	3.1031	3.1031	3.11135	3.06183	2.97105	2.9628	2.9628	2.97105	2.92979	2.83076	2.806	2.81425	2.806	2.83076	2.90503	2.93804	2.92979	2.92979	2.92979	2.92979	2.92979	2.92979	2.92979	2.92979	2.84726	2.78124	2.78949	2.78949	2.78949
2.54191	2.85551	2.81425	2.84726	2.97931	3.01232	3.01232	3.01232	3.01232	3.07834	3.1031	3.1031	3.1031	3.1031	3.12785	3.13611	3.13611	3.13611	3.13611	3.11135	3.07008	3.07008	3.07008	3.07008	3.06183	3.05358	3.05358	3.05358	3.05358	2.99581	2.8225	2.78949	2.78949	2.78949	2.806	2.87202	2.89678	2.89678	2.89678	2.89678	2.89678	2.89678	2.89678	2.89678	2.89678	2.88853	2.87202	2.87202	2.87202	2.87202
2.45939	2.75648	2.72347	2.73998	2.8225	2.84726	2.84726	2.83901	2.86377	3.02882	3.11135	3.1031	3.1031	3.1031	3.1196	3.13611	3.13611	3.13611	3.13611	3.08659	3.02057	3.02057	3.02057	3.02057	3.05358	3.1031	3.1031	3.1031	3.11135	3.04533	2.87202	2.83901	2.84726	2.84726	2.84726	2.87202	2.87202	2.87202	2.88027	2.87202	2.83076	2.81425	2.81425	2.81425	2.81425	2.89678	2.9628	2.9628	2.9628	2.9628
2.41812	2.69871	2.6657	2.69871	2.86377	2.91328	2.90503	2.90503	2.92154	3.02882	3.07834	3.07834	3.07834	3.07008	3.02882	2.99581	2.99581	2.99581	2.99581	2.98756	2.98756	2.98756	2.98756	2.98756	3.02882	3.09484	3.1031	3.1031	3.11135	3.04533	2.87202	2.83901	2.84726	2.84726	2.86377	2.93804	2.9628	2.9628	2.9628	2.94629	2.81425	2.74823	2.74823	2.74823	2.75648	2.90503	3.02882	3.02057	3.02057	3.02057
2.43463	2.6657	2.63269	2.69871	2.9628	3.02882	3.02882	3.02882	3.02057	2.99581	2.98756	2.98756	2.98756	2.98756	2.93804	2.90503	2.90503	2.90503	2.90503	2.91328	2.92979	2.92979	2.92979	2.92979	2.99581	3.09484	3.1031	3.1031	3.11135	3.04533	2.89678	2.87202	2.87202	2.87202	2.89678	2.99581	3.02882	3.02057	3.02882	3.00406	2.88027	2.81425	2.8225	2.8225	2.8225	2.91328	2.98756	2.98756	2.98756	2.98756
2.36035	2.58318	2.55017	2.61619	2.87202	2.94629	2.93804	2.93804	2.92979	2.92979	2.92979	2.92979	2.92979	2.92979	2.88027	2.84726	2.84726	2.84726	2.84726	2.88853	2.92979	2.92979	2.92979	2.92979	2.98756	3.07008	3.07834	3.07834	3.07834	3.03707	2.94629	2.92979	2.92979	2.92979	2.93804	2.97931	2.99581	2.99581	2.99581	2.98756	2.92979	2.90503	2.90503	2.90503	2.90503	2.95455	2.98756	2.98756	2.98756	2.98756
2.32734	2.55017	2.51716	2.55842	2.69871	2.73998	2.73172	2.73172	2.74823	2.88027	2.93804	2.92979	2.92979	2.92979	2.89678	2.87202	2.87202	2.87202	2.87202	2.88853	2.90503	2.90503	2.90503	2.89678	2.92979	2.98756	2.98756	2.98756	2.98756	2.97105	2.91328	2.90503	2.90503	2.90503	2.90503	2.88027	2.87202	2.87202	2.87202	2.87202	2.81425	2.78949	2.78949	2.78949	2.79775	2.97105	3.1031	3.1031	3.1031	3.1031
2.37686	2.60793	2.58318	2.59143	2.63269	2.64095	2.64095	2.64095	2.6657	2.83076	2.91328	2.90503	2.90503	2.90503	2.90503	2.90503	2.90503	2.90503	2.90503	2.88027	2.84726	2.84726	2.84726	2.84726	2.88027	2.92154	2.92979	2.92979	2.92979	2.89678	2.806	2.78949	2.78949	2.79775	2.78124	2.73998	2.73172	2.73172	2.73172	2.72347	2.6657	2.64095	2.64095	2.64095	2.65745	2.90503	3.09484	3.08659	3.08659	3.08659
2.34385	2.58318	2.55842	2.55017	2.53366	2.52541	2.52541	2.52541	2.54191	2.71522	2.79775	2.78949	2.78949	2.78949	2.78949	2.79775	2.79775	2.79775	2.79775	2.806	2.8225	2.8225	2.8225	2.8225	2.87202	2.95455	2.9628	2.9628	2.97105	2.88853	2.67396	2.64095	2.64095	2.64095	2.64095	2.64095	2.64095	2.64095	2.64095	2.63269	2.55842	2.52541	2.52541	2.52541	2.53366	2.75648	2.92154	2.91328	2.91328	2.91328
2.28608	2.51716	2.4924	2.48414	2.46764	2.46764	2.46764	2.45939	2.47589	2.59143	2.6492	2.64095	2.64095	2.64095	2.64095	2.6492	2.6492	2.64095	2.64095	2.67396	2.70697	2.70697	2.69871	2.69871	2.806	2.97931	2.99581	2.99581	3.00406	2.90503	2.63269	2.58318	2.58318	2.58318	2.58318	2.55842	2.55842	2.55842	2.55842	2.54191	2.45113	2.40987	2.40987	2.40987	2.41812	2.55017	2.65745	2.6492	2.6492	2.6492
2.32734	2.56667	2.54191	2.55017	2.58318	2.59968	2.59968	2.59968	2.59968	2.59143	2.58318	2.58318	2.58318	2.58318	2.58318	2.58318	2.58318	2.58318	2.58318	2.59968	2.61619	2.61619	2.61619	2.60793	2.69871	2.83901	2.85551	2.84726	2.85551	2.78124	2.59143	2.55017	2.55842	2.55842	2.55017	2.5089	2.4924	2.4924	2.4924	2.4924	2.45113	2.43463	2.43463	2.43463	2.43463	2.50065	2.55842	2.55017	2.55017	2.55017
2.41812	2.69046	2.65745	2.6657	2.70697	2.71522	2.71522	2.71522	2.70697	2.59968	2.55017	2.55842	2.55842	2.55842	2.55017	2.55842	2.55842	2.55017	2.55017	2.59143	2.64095	2.64095	2.64095	2.64095	2.64095	2.6492	2.6492	2.6492	2.6492	2.60793	2.4924	2.46764	2.46764	2.46764	2.46764	2.48414	2.4924	2.4924	2.4924	2.4924	2.5089	2.51716	2.51716	2.51716	2.51716	2.51716	2.51716	2.51716	2.51716	2.51716
2.44288	2.72347	2.69046	2.71522	2.83901	2.87202	2.87202	2.87202	2.84726	2.59968	2.48414	2.4924	2.4924	2.4924	2.5089	2.51716	2.51716	2.51716	2.51716	2.54191	2.55842	2.55842	2.55842	2.55842	2.55842	2.55842	2.55842	2.55842	2.55842	2.53366	2.46764	2.45939	2.45939	2.45939	2.46764	2.5089	2.51716	2.51716	2.51716	2.52541	2.59968	2.64095	2.63269	2.64095	2.63269	2.63269	2.62444	2.63269	2.63269	2.63269
2.48414	2.78949	2.75648	2.77299	2.85551	2.88027	2.87202	2.88027	2.84726	2.62444	2.5089	2.51716	2.51716	2.51716	2.55017	2.57492	2.57492	2.57492	2.57492	2.55017	2.51716	2.51716	2.51716	2.51716	2.5089	2.4924	2.4924	2.4924	2.4924	2.5089	2.56667	2.57492	2.57492	2.57492	2.57492	2.57492	2.57492	2.57492	2.57492	2.58318	2.67396	2.72347	2.72347	2.72347	2.72347	2.73998	2.75648	2.75648	2.75648	2.75648
2.46764	2.77299	2.73172	2.74823	2.79775	2.81425	2.81425	2.81425	2.79775	2.6657	2.59968	2.59968	2.59968	2.59968	2.60793	2.60793	2.60793	2.60793	2.60793	2.59143	2.57492	2.57492	2.57492	2.57492	2.55017	2.4924	2.4924	2.4924	2.48414	2.5089	2.57492	2.58318	2.58318	2.58318	2.58318	2.59968	2.60793	2.60793	2.60793	2.60793	2.6657	2.69871	2.69046	2.69046	2.69046	2.71522	2.73172	2.73172	2.73172	2.72347
2.41812	2.67396	2.64095	2.69046	2.88027	2.92979	2.92154	2.92979	2.90503	2.75648	2.69046	2.69046	2.69046	2.69046	2.67396	2.65745	2.65745	2.65745	2.65745	2.63269	2.60793	2.59968	2.60793	2.60793	2.57492	2.51716	2.51716	2.51716	2.51716	2.53366	2.59143	2.60793	2.60793	2.60793	2.61619	2.6492	2.65745	2.65745	2.65745	2.6657	2.74823	2.78124	2.78124	2.78124	2.78124	2.73998	2.71522	2.71522	2.71522	2.71522
2.40162	2.63269	2.59968	2.6492	2.83901	2.89678	2.88853	2.88853	2.87202	2.75648	2.70697	2.70697	2.70697	2.70697	2.69871	2.69046	2.69046	2.69046	2.69046	2.69046	2.68221	2.68221	2.68221	2.69046	2.65745	2.59968	2.59968	2.59968	2.59968	2.61619	2.65745	2.6657	2.6657	2.65745	2.6657	2.68221	2.69046	2.69046	2.69046	2.69871	2.78124	2.8225	2.8225	2.8225	2.8225	2.84726	2.86377	2.86377	2.86377	2.86377
2.45939	2.70697	2.68221	2.69046	2.73172	2.73998	2.73998	2.73998	2.73172	2.63269	2.59143	2.59143	2.59143	2.59968	2.67396	2.73172	2.73172	2.73172	2.73172	2.73998	2.75648	2.75648	2.75648	2.75648	2.73172	2.69046	2.69046	2.69046	2.69046	2.68221	2.6657	2.6657	2.6657	2.6657	2.67396	2.73998	2.75648	2.75648	2.75648	2.74823	2.73998	2.73998	2.73998	2.73998	2.73998	2.83901	2.91328	2.91328	2.91328	2.91328
2.53366	2.806	2.78124	2.76474	2.69046	2.6657	2.6657	2.67396	2.65745	2.59143	2.55842	2.55842	2.55842	2.56667	2.63269	2.68221	2.67396	2.67396	2.67396	2.70697	2.73998	2.73998	2.73998	2.73998	2.74823	2.75648	2.75648	2.75648	2.76474	2.73998	2.69871	2.69046	2.69046	2.69046	2.69871	2.74823	2.76474	2.75648	2.75648	2.74823	2.68221	2.6492	2.6492	2.6492	2.6492	2.75648	2.83076	2.83076	2.83076	2.83076
2.55017	2.83901	2.806	2.78124	2.69046	2.65745	2.6657	2.6657	2.6492	2.52541	2.47589	2.47589	2.47589	2.47589	2.55017	2.60793	2.60793	2.60793	2.60793	2.61619	2.63269	2.63269	2.62444	2.62444	2.6492	2.69046	2.69046	2.69046	2.69046	2.69871	2.71522	2.71522	2.71522	2.71522	2.71522	2.73172	2.73998	2.73998	2.73998	2.72347	2.63269	2.58318	2.58318	2.58318	2.59143	2.67396	2.73998	2.73998	2.73998	2.73998
2.40987	2.67396	2.64095	2.6492	2.68221	2.69046	2.69046	2.69046	2.6657	2.4924	2.40987	2.40987	2.40987	2.40987	2.41812	2.42638	2.42638	2.42638	2.42638	2.46764	2.5089	2.5089	2.5089	2.5089	2.5089	2.5089	2.5089	2.5089	2.5089	2.52541	2.56667	2.57492	2.57492	2.57492	2.58318	2.64095	2.65745	2.6492	2.65745	2.6492	2.60793	2.58318	2.58318	2.58318	2.59143	2.64095	2.67396	2.67396	2.67396	2.67396
2.28608	2.51716	2.48414	2.52541	2.70697	2.76474	2.75648	2.76474	2.73172	2.5089	2.40162	2.40987	2.40987	2.40987	2.39336	2.38511	2.39336	2.38511	2.38511	2.41812	2.45113	2.45113	2.45113	2.45113	2.45939	2.47589	2.47589	2.47589	2.47589	2.48414	2.50065	2.50065	2.50065	2.50065	2.5089	2.55842	2.57492	2.57492	2.57492	2.56667	2.55842	2.55017	2.55017	2.55017	2.55017	2.59968	2.63269	2.63269	2.63269	2.63269
2.17054	2.37686	2.3521	2.40987	2.64095	2.70697	2.69871	2.70697	2.68221	2.4924	2.40987	2.40987	2.40987	2.40987	2.34385	2.30259	2.30259	2.30259	2.30259	2.31084	2.31084	2.31084	2.31084	2.30259	2.32734	2.36861	2.37686	2.36861	2.36861	2.38511	2.40987	2.41812	2.41812	2.41812	2.41812	2.43463	2.44288	2.44288	2.44288	2.43463	2.38511	2.36035	2.36035	2.36035	2.36861	2.40162	2.43463	2.43463	2.43463	2.43463
2.02199	2.1953	2.17054	2.22831	2.43463	2.50065	2.50065	2.50065	2.4924	2.42638	2.39336	2.39336	2.39336	2.38511	2.29433	2.22831	2.23656	2.23656	2.23656	2.24482	2.25307	2.25307	2.25307	2.25307	2.24482	2.23656	2.23656	2.23656	2.23656	2.22006	2.1788	2.17054	2.17054	2.17054	2.1788	2.22006	2.22831	2.22831	2.22831	2.22006	2.17054	2.14578	2.14578	2.14578	2.14578	2.13753	2.13753	2.12928	2.12928	2.12928
2.06326	2.25307	2.22831	2.25307	2.3521	2.37686	2.37686	2.37686	2.36861	2.32734	2.30259	2.30259	2.30259	2.30259	2.26132	2.22831	2.22831	2.22831	2.22831	2.26957	2.31084	2.31084	2.31084	2.31084	2.28608	2.22831	2.22831	2.22831	2.22831	2.21181	2.15404	2.13753	2.14578	2.14578	2.13753	2.12928	2.12928	2.12928	2.12928	2.12103	2.055	2.01374	2.02199	2.02199	2.02199	1.98073	1.93947	1.93947	1.93947	1.93947
2.14578	2.36861	2.34385	2.32734	2.26132	2.23656	2.23656	2.23656	2.23656	2.23656	2.22831	2.22831	2.22831	2.22831	2.22831	2.22831	2.22831	2.22831	2.22831	2.26957	2.31909	2.31909	2.31909	2.32734	2.29433	2.23656	2.22831	2.22831	2.22831	2.21181	2.15404	2.14578	2.14578	2.14578	2.13753	2.09627	2.07976	2.07976	2.07976	2.07151	1.95597	1.88995	1.8982	1.8982	1.8982	1.84044	1.79092	1.79092	1.79092	1.79092
2.28608	2.54191	2.51716	2.47589	2.31084	2.25307	2.26132	2.26132	2.26132	2.24482	2.24482	2.24482	2.24482	2.24482	2.23656	2.22831	2.22831	2.22831	2.22831	2.26132	2.30259	2.30259	2.30259	2.30259	2.27783	2.23656	2.22831	2.22831	2.22831	2.20355	2.13753	2.12928	2.12928	2.12928	2.12928	2.12103	2.12103	2.12103	2.12103	2.10452	1.93121	1.84044	1.84869	1.84869	1.84044	1.7414	1.65888	1.65888	1.65888	1.65888
2.42638	2.6657	2.64095	2.60793	2.45113	2.40162	2.40987	2.40987	2.40162	2.3521	2.32734	2.3356	2.3356	2.32734	2.26132	2.21181	2.21181	2.21181	2.21181	2.22006	2.22006	2.22006	2.22006	2.22006	2.22006	2.21181	2.21181	2.21181	2.21181	2.1788	2.07976	2.06326	2.06326	2.06326	2.06326	2.055	2.04675	2.04675	2.04675	2.02199	1.80742	1.70014	1.70839	1.70839	1.70014	1.5681	1.46081	1.46906	1.46906	1.46081
2.36861	2.59968	2.57492	2.55842	2.50065	2.4924	2.4924	2.4924	2.48414	2.41812	2.39336	2.39336	2.39336	2.38511	2.25307	2.15404	2.16229	2.16229	2.16229	2.15404	2.13753	2.13753	2.13753	2.13753	2.14578	2.15404	2.15404	2.15404	2.16229	2.12928	2.0385	2.02199	2.02199	2.02199	2.01374	1.97248	1.95597	1.96423	1.96423	1.93121	1.70839	1.60111	1.60111	1.60936	1.60111	1.51033	1.43605	1.43605	1.43605	1.43605
2.1953	2.39336	2.36861	2.38511	2.45113	2.46764	2.46764	2.46764	2.45113	2.3356	2.27783	2.28608	2.28608	2.27783	2.16229	2.08802	2.08802	2.08802	2.08802	2.06326	2.0385	2.03025	2.03025	2.03025	2.055	2.09627	2.09627	2.09627	2.10452	2.04675	1.90646	1.8817	1.8817	1.8817	1.8817	1.84869	1.84044	1.84044	1.84044	1.81568	1.62587	1.52683	1.53509	1.53509	1.52683	1.48557	1.46081	1.46081	1.46081	1.46081
1.92296	2.06326	2.04675	2.08802	2.25307	2.30259	2.29433	2.29433	2.27783	2.12103	2.04675	2.04675	2.04675	2.0385	1.8982	1.79917	1.79917	1.79917	1.79917	1.83218	1.86519	1.86519	1.86519	1.86519	1.87345	1.87345	1.87345	1.87345	1.87345	1.85694	1.79917	1.78267	1.78267	1.79092	1.76616	1.65888	1.62587	1.62587	1.62587	1.61761	1.5681	1.54334	1.54334	1.54334	1.54334	1.52683	1.51858	1.51858	1.51858	1.51858
1.7249	1.81568	1.79917	1.84044	2.01374	2.06326	2.055	2.055	2.0385	1.93121	1.8817	1.8817	1.8817	1.87345	1.7249	1.60936	1.61761	1.61761	1.61761	1.65888	1.70839	1.70839	1.70839	1.70839	1.70839	1.70839	1.70839	1.70839	1.70839	1.70839	1.70014	1.70014	1.70014	1.70839	1.67538	1.55159	1.51033	1.51858	1.51858	1.51858	1.5681	1.59285	1.59285	1.59285	1.59285	1.55159	1.52683	1.52683	1.52683	1.52683
1.63412	1.70839	1.70014	1.7249	1.84044	1.87345	1.87345	1.87345	1.86519	1.79917	1.76616	1.76616	1.77441	1.76616	1.62587	1.53509	1.53509	1.53509	1.53509	1.5681	1.60936	1.60936	1.60936	1.60936	1.60936	1.62587	1.62587	1.62587	1.62587	1.61761	1.61761	1.60936	1.60936	1.61761	1.59285	1.49382	1.46081	1.46906	1.46081	1.46906	1.51033	1.53509	1.53509	1.53509	1.53509	1.53509	1.54334	1.54334	1.54334	1.54334
1.57635	1.63412	1.62587	1.63412	1.68363	1.70014	1.70014	1.70014	1.69189	1.64237	1.61761	1.61761	1.61761	1.61761	1.5681	1.52683	1.52683	1.52683	1.52683	1.53509	1.55159	1.55159	1.55159	1.55159	1.57635	1.61761	1.61761	1.61761	1.61761	1.60111	1.54334	1.53509	1.53509	1.53509	1.53509	1.51858	1.51858	1.51858	1.51858	1.51858	1.53509	1.54334	1.54334	1.53509	1.54334	1.5846	1.61761	1.61761	1.61761	1.61761
1.5681	1.62587	1.61761	1.60936	1.55984	1.54334	1.54334	1.54334	1.54334	1.53509	1.53509	1.53509	1.53509	1.53509	1.51858	1.51033	1.51033	1.51033	1.51033	1.55159	1.60111	1.60111	1.60111	1.60111	1.60111	1.60111	1.60111	1.60111	1.60111	1.59285	1.54334	1.53509	1.53509	1.53509	1.53509	1.52683	1.52683	1.52683	1.52683	1.52683	1.59285	1.61761	1.61761	1.61761	1.61761	1.66713	1.70839	1.70839	1.70839	1.70839
1.5681	1.62587	1.61761	1.60111	1.54334	1.51858	1.51858	1.51858	1.52683	1.53509	1.53509	1.53509	1.53509	1.53509	1.49382	1.46081	1.46081	1.46081	1.46081	1.53509	1.62587	1.62587	1.62587	1.63412	1.60111	1.53509	1.53509	1.53509	1.53509	1.55159	1.59285	1.60111	1.60111	1.60111	1.59285	1.55984	1.55159	1.55159	1.55159	1.55984	1.66713	1.7249	1.7249	1.7249	1.7249	1.77441	1.81568	1.81568	1.81568	1.81568
1.57635	1.63412	1.62587	1.61761	1.55159	1.53509	1.53509	1.53509	1.54334	1.59285	1.61761	1.61761	1.61761	1.61761	1.57635	1.53509	1.53509	1.53509	1.53509	1.61761	1.71665	1.71665	1.71665	1.7249	1.66713	1.55984	1.55159	1.55159	1.55159	1.5681	1.62587	1.64237	1.64237	1.64237	1.65062	1.70839	1.7249	1.7249	1.7249	1.73315	1.83218	1.88995	1.88995	1.88995	1.88995	1.96423	2.0385	2.0385	2.0385	2.0385
1.63412	1.71665	1.70839	1.69189	1.64237	1.62587	1.62587	1.62587	1.63412	1.67538	1.70014	1.69189	1.69189	1.69189	1.70014	1.69189	1.69189	1.69189	1.69189	1.77441	1.8817	1.8817	1.8817	1.88995	1.82393	1.70839	1.69189	1.69189	1.69189	1.71665	1.76616	1.78267	1.77441	1.77441	1.79917	1.91471	1.94772	1.94772	1.94772	1.95597	2.01374	2.04675	2.04675	2.04675	2.04675	2.10452	2.15404	2.15404	2.15404	2.15404
1.70839	1.79917	1.79092	1.79092	1.78267	1.78267	1.78267	1.78267	1.77441	1.7414	1.73315	1.73315	1.73315	1.73315	1.77441	1.79917	1.79917	1.79917	1.79917	1.91471	2.04675	2.04675	2.04675	2.04675	1.96423	1.81568	1.79917	1.80742	1.80742	1.82393	1.87345	1.8817	1.8817	1.8817	1.90646	2.01374	2.04675	2.04675	2.0385	2.04675	2.11277	2.14578	2.14578	2.14578	2.14578	2.1788	2.20355	2.20355	2.20355	2.20355
1.79092	1.88995	1.87345	1.87345	1.8817	1.8817	1.8817	1.8817	1.8817	1.87345	1.86519	1.86519	1.86519	1.87345	1.92296	1.94772	1.94772	1.94772	1.94772	2.04675	2.14578	2.14578	2.14578	2.15404	2.07976	1.97248	1.96423	1.96423	1.96423	1.96423	1.96423	1.96423	1.96423	1.96423	1.98073	2.06326	2.08802	2.08802	2.08802	2.09627	2.18705	2.23656	2.22831	2.22831	2.22831	2.1953	2.1788	2.1788	2.1788	2.1788
1.86519	1.98898	1.97248	1.97248	1.96423	1.96423	1.96423	1.96423	1.96423	1.96423	1.96423	1.96423	1.96423	1.97248	2.02199	2.055	2.055	2.055	2.055	2.12928	2.22006	2.22006	2.22006	2.22006	2.18705	2.13753	2.12928	2.13753	2.13753	2.11277	2.07151	2.06326	2.06326	2.055	2.09627	2.25307	2.30259	2.29433	2.29433	2.29433	2.30259	2.31084	2.31084	2.31084	2.31084	2.30259	2.30259	2.30259	2.30259	2.30259
1.98898	2.14578	2.12928	2.11277	2.07151	2.06326	2.06326	2.06326	2.06326	2.055	2.055	2.055	2.055	2.055	2.10452	2.12928	2.12928	2.12928	2.12928	2.1788	2.22831	2.22831	2.22831	2.22831	2.22831	2.22831	2.22831	2.22831	2.22831	2.22831	2.21181	2.21181	2.21181	2.21181	2.23656	2.36035	2.39336	2.39336	2.39336	2.38511	2.34385	2.31909	2.31909	2.31909	2.31909	2.3521	2.37686	2.37686	2.37686	2.37686
2.07151	2.24482	2.22831	2.22006	2.21181	2.21181	2.21181	2.21181	2.21181	2.17054	2.15404	2.15404	2.15404	2.15404	2.15404	2.15404	2.15404	2.15404	2.15404	2.1953	2.23656	2.23656	2.23656	2.23656	2.26132	2.30259	2.31084	2.31084	2.31084	2.31084	2.31909	2.31909	2.31909	2.31909	2.31909	2.31909	2.31084	2.31084	2.31084	2.31084	2.31909	2.31909	2.31909	2.31909	2.31909	2.28608	2.26132	2.26132	2.26132	2.26132
2.13753	2.3356	2.31084	2.31909	2.31909	2.31909	2.31909	2.31909	2.31909	2.31084	2.30259	2.30259	2.30259	2.30259	2.26132	2.22006	2.22831	2.22831	2.22831	2.26957	2.31084	2.31909	2.31909	2.31909	2.31909	2.31909	2.31909	2.31909	2.31909	2.3356	2.38511	2.40162	2.40162	2.40162	2.36861	2.21181	2.16229	2.17054	2.17054	2.1788	2.26132	2.30259	2.30259	2.30259	2.30259	2.25307	2.22006	2.22006	2.22006	2.22006
2.20355	2.41812	2.39336	2.39336	2.38511	2.38511	2.38511	2.38511	2.38511	2.39336	2.40162	2.40162	2.40162	2.40162	2.3356	2.29433	2.29433	2.29433	2.29433	2.3356	2.38511	2.38511	2.38511	2.38511	2.36035	2.31909	2.31909	2.31909	2.31909	2.3356	2.39336	2.40162	2.40162	2.40987	2.36861	2.20355	2.14578	2.15404	2.15404	2.15404	2.17054	2.17054	2.17054	2.17054	2.17054	2.16229	2.15404	2.15404	2.15404	2.15404
2.22006	2.44288	2.41812	2.40987	2.3521	2.3356	2.3356	2.3356	2.34385	2.37686	2.39336	2.39336	2.39336	2.38511	2.30259	2.24482	2.24482	2.24482	2.24482	2.28608	2.3356	2.3356	2.3356	2.3356	2.32734	2.31909	2.31909	2.31909	2.31909	2.31909	2.32734	2.32734	2.32734	2.32734	2.31084	2.22831	2.20355	2.20355	2.20355	2.20355	2.16229	2.14578	2.14578	2.14578	2.14578	2.09627	2.06326	2.06326	2.06326	2.06326
2.25307	2.50065	2.47589	2.45113	2.3521	2.31909	2.31909	2.31909	2.31909	2.28608	2.26957	2.26957	2.26957	2.26957	2.24482	2.22006	2.22006	2.22006	2.22006	2.26132	2.31084	2.31084	2.31084	2.31084	2.31909	2.31909	2.31909	2.31909	2.32734	2.30259	2.24482	2.22831	2.22831	2.22831	2.22006	2.1788	2.16229	2.16229	2.16229	2.16229	2.14578	2.13753	2.13753	2.13753	2.13753	2.0385	1.96423	1.96423	1.96423	1.96423
2.20355	2.44288	2.41812	2.40162	2.32734	2.30259	2.30259	2.30259	2.30259	2.29433	2.29433	2.29433	2.29433	2.28608	2.20355	2.14578	2.14578	2.14578	2.14578	2.1788	2.22006	2.22006	2.22006	2.22006	2.24482	2.29433	2.29433	2.29433	2.30259	2.24482	2.09627	2.06326	2.06326	2.06326	2.07151	2.11277	2.12928	2.12928	2.12928	2.12103	2.07976	2.055	2.055	2.055	2.055	1.93121	1.82393	1.82393	1.82393	1.82393
2.07151	2.26957	2.25307	2.23656	2.18705	2.17054	2.17054	2.17054	2.1788	2.22006	2.24482	2.23656	2.24482	2.23656	2.09627	1.99724	1.99724	1.99724	1.99724	2.00549	2.00549	2.00549	2.00549	2.00549	2.03025	2.08802	2.09627	2.09627	2.09627	2.0385	1.87345	1.83218	1.84044	1.83218	1.85694	1.95597	1.99724	1.98898	1.98898	1.98898	1.93121	1.8982	1.8982	1.8982	1.90646	1.84044	1.78267	1.78267	1.78267	1.78267
1.93947	2.09627	2.07976	2.07976	2.07151	2.06326	2.06326	2.06326	2.07151	2.12928	2.15404	2.15404	2.15404	2.14578	2.0385	1.95597	1.95597	1.95597	1.95597	1.93121	1.8982	1.88995	1.8982	1.88995	1.91471	1.95597	1.96423	1.96423	1.96423	1.92296	1.80742	1.78267	1.79092	1.78267	1.79917	1.86519	1.88995	1.88995	1.88995	1.8817	1.83218	1.80742	1.80742	1.80742	1.80742	1.75791	1.7249	1.7249	1.7249	1.7249
1.87345	1.98898	1.97248	1.97248	1.97248	1.96423	1.96423	1.96423	1.97248	2.03025	2.055	2.055	2.055	2.04675	1.95597	1.8982	1.8982	1.8982	1.8982	1.8817	1.86519	1.86519	1.86519	1.86519	1.84869	1.81568	1.81568	1.81568	1.81568	1.80742	1.78267	1.77441	1.77441	1.77441	1.78267	1.79917	1.80742	1.80742	1.80742	1.80742	1.79092	1.78267	1.78267	1.78267	1.78267	1.7414	1.70839	1.71665	1.71665	1.70839
1.79917	1.90646	1.88995	1.8817	1.83218	1.82393	1.82393	1.82393	1.83218	1.88995	1.92296	1.92296	1.92296	1.91471	1.8982	1.8817	1.8817	1.8817	1.8817	1.81568	1.7414	1.7414	1.7414	1.7414	1.73315	1.7249	1.7249	1.7249	1.7249	1.70839	1.66713	1.65888	1.65888	1.65888	1.67538	1.76616	1.79092	1.79092	1.79092	1.78267	1.7414	1.7249	1.7249	1.7249	1.7249	1.74966	1.77441	1.77441	1.77441	1.77441
1.73315	1.82393	1.81568	1.81568	1.79917	1.79092	1.79092	1.79092	1.80742	1.90646	1.95597	1.94772	1.94772	1.94772	1.90646	1.8817	1.8817	1.8817	1.8817	1.79917	1.70839	1.70014	1.70839	1.70839	1.70839	1.70839	1.70839	1.70839	1.70839	1.70014	1.68363	1.68363	1.68363	1.68363	1.70014	1.77441	1.79092	1.79092	1.79092	1.78267	1.73315	1.70839	1.70839	1.70839	1.70839	1.75791	1.79917	1.79917	1.79917	1.79917
1.76616	1.87345	1.85694	1.85694	1.85694	1.86519	1.86519	1.85694	1.87345	1.98898	2.0385	2.0385	2.0385	2.03025	1.93947	1.87345	1.87345	1.87345	1.87345	1.79917	1.70839	1.70839	1.70839	1.70839	1.70839	1.70014	1.70014	1.70014	1.70014	1.70014	1.70839	1.70839	1.70839	1.70839	1.7249	1.77441	1.79092	1.79092	1.79092	1.78267	1.73315	1.70839	1.70839	1.70839	1.70839	1.79092	1.85694	1.85694	1.85694	1.85694
1.78267	1.8982	1.8817	1.8817	1.8817	1.8817	1.8817	1.8817	1.8982	2.01374	2.07151	2.06326	2.07151	2.06326	1.91471	1.80742	1.80742	1.80742	1.81568	1.76616	1.71665	1.70839	1.71665	1.71665	1.69189	1.64237	1.64237	1.64237	1.64237	1.65888	1.70014	1.70839	1.70839	1.70839	1.71665	1.77441	1.79092	1.79092	1.79092	1.79092	1.7414	1.71665	1.71665	1.71665	1.71665	1.77441	1.81568	1.81568	1.81568	1.81568
1.78267	1.8982	1.8817	1.8817	1.8817	1.8817	1.8817	1.87345	1.90646	2.10452	2.20355	2.20355	2.20355	2.1953	1.96423	1.79092	1.79092	1.79092	1.79092	1.78267	1.77441	1.77441	1.77441	1.78267	1.74966	1.69189	1.69189	1.69189	1.69189	1.69189	1.70839	1.70839	1.70839	1.70839	1.71665	1.76616	1.78267	1.78267	1.78267	1.78267	1.77441	1.76616	1.76616	1.76616	1.76616	1.78267	1.79092	1.79092	1.79092	1.79092
1.78267	1.8982	1.8817	1.8817	1.8817	1.8817	1.8817	1.8817	1.91471	2.22831	2.37686	2.36861	2.36861	2.36035	2.07976	1.85694	1.86519	1.86519	1.86519	1.86519	1.85694	1.85694	1.85694	1.85694	1.83218	1.77441	1.77441	1.77441	1.77441	1.75791	1.71665	1.70839	1.71665	1.71665	1.71665	1.73315	1.73315	1.73315	1.73315	1.73315	1.73315	1.7249	1.7249	1.7249	1.73315	1.76616	1.79092	1.79092	1.79092	1.79092
1.77441	1.8982	1.8817	1.88995	1.93121	1.94772	1.94772	1.94772	1.97248	2.22006	2.3356	2.32734	2.3356	2.31909	2.10452	1.93121	1.93947	1.93947	1.93947	1.8817	1.81568	1.81568	1.81568	1.81568	1.80742	1.79917	1.79092	1.79092	1.79092	1.79092	1.76616	1.76616	1.76616	1.76616	1.76616	1.76616	1.76616	1.76616	1.76616	1.75791	1.7249	1.70839	1.70839	1.70839	1.70839	1.74966	1.79092	1.79092	1.79092	1.79092
1.77441	1.8982	1.8817	1.90646	2.00549	2.0385	2.0385	2.03025	2.0385	2.08802	2.11277	2.11277	2.11277	2.10452	1.94772	1.83218	1.84044	1.84044	1.84044	1.81568	1.79092	1.79092	1.79092	1.79092	1.78267	1.78267	1.78267	1.78267	1.78267	1.77441	1.7414	1.73315	1.73315	1.73315	1.73315	1.73315	1.73315	1.73315	1.73315	1.73315	1.71665	1.70839	1.70839	1.70839	1.70839	1.71665	1.73315	1.73315	1.73315	1.7249
1.77441	1.8982	1.8817	1.90646	2.02199	2.055	2.055	2.055	2.04675	1.99724	1.97248	1.98073	1.98073	1.97248	1.86519	1.78267	1.78267	1.78267	1.78267	1.79092	1.79917	1.79917	1.79917	1.79917	1.75791	1.67538	1.66713	1.66713	1.66713	1.67538	1.70014	1.70839	1.70839	1.70839	1.71665	1.74966	1.76616	1.76616	1.76616	1.75791	1.7249	1.70839	1.70839	1.70839	1.70839	1.70839	1.70839	1.70839	1.70839	1.70839
1.77441	1.8982	1.8817	1.8982	1.97248	1.98898	1.98898	1.98898	1.98073	1.92296	1.8982	1.8982	1.8982	1.88995	1.84044	1.79092	1.79092	1.79092	1.79092	1.82393	1.85694	1.85694	1.85694	1.85694	1.79917	1.69189	1.67538	1.68363	1.68363	1.68363	1.70839	1.70839	1.70839	1.70839	1.71665	1.73315	1.73315	1.73315	1.73315	1.73315	1.71665	1.70014	1.70014	1.70014	1.70839	1.70839	1.70839	1.70839	1.70839	1.71665
1.78267	1.8982	1.8817	1.88995	1.93947	1.95597	1.95597	1.95597	1.94772	1.85694	1.81568	1.81568	1.81568	1.81568	1.84044	1.85694	1.85694	1.85694	1.85694	1.84044	1.81568	1.81568	1.81568	1.81568	1.78267	1.7249	1.71665	1.71665	1.71665	1.73315	1.76616	1.76616	1.76616	1.76616	1.76616	1.76616	1.76616	1.76616	1.76616	1.75791	1.67538	1.63412	1.64237	1.64237	1.64237	1.71665	1.76616	1.76616	1.76616	1.76616
1.79092	1.8982	1.8817	1.87345	1.84869	1.84044	1.84044	1.84044	1.84044	1.85694	1.86519	1.86519	1.86519	1.86519	1.87345	1.8817	1.8817	1.8817	1.8817	1.84044	1.79092	1.79092	1.79092	1.79092	1.80742	1.83218	1.84044	1.84044	1.84044	1.82393	1.79917	1.79092	1.79092	1.79092	1.79092	1.79092	1.79092	1.79092	1.79092	1.78267	1.66713	1.61761	1.61761	1.61761	1.61761	1.71665	1.79092	1.79092	1.79092	1.79092
1.78267	1.88995	1.8817	1.86519	1.80742	1.79092	1.79092	1.79092	1.80742	1.94772	2.01374	2.00549	2.01374	2.00549	1.93121	1.8817	1.8817	1.8817	1.8817	1.84044	1.79092	1.79092	1.79092	1.79092	1.82393	1.8817	1.8817	1.8817	1.8817	1.85694	1.79917	1.79092	1.79092	1.79092	1.79092	1.79092	1.79092	1.79092	1.79092	1.78267	1.71665	1.68363	1.68363	1.68363	1.68363	1.71665	1.73315	1.73315	1.73315	1.73315
1.73315	1.83218	1.82393	1.82393	1.84869	1.85694	1.84869	1.84869	1.86519	1.99724	2.06326	2.055	2.06326	2.055	1.98898	1.93947	1.93947	1.93947	1.93947	1.87345	1.79092	1.79092	1.79092	1.79092	1.79917	1.81568	1.81568	1.81568	1.82393	1.81568	1.79092	1.79092	1.79092	1.79092	1.79092	1.79092	1.79092	1.79092	1.79092	1.79092	1.77441	1.76616	1.77441	1.77441	1.76616	1.76616	1.76616	1.76616	1.76616	1.76616
1.75791	1.86519	1.84869	1.84869	1.82393	1.81568	1.82393	1.81568	1.84044	1.98898	2.06326	2.055	2.055	2.055	2.0385	2.03025	2.03025	2.03025	2.03025	1.91471	1.79092	1.79092	1.79092	1.79092	1.80742	1.84869	1.85694	1.85694	1.85694	1.84044	1.79917	1.79092	1.79092	1.79092	1.79092	1.79092	1.79092	1.79092	1.79092	1.79092	1.79092	1.79092	1.79092	1.79092	1.79092	1.79092	1.79092	1.79092	1.79092	1.79092
1.78267	1.8982	1.8817	1.87345	1.80742	1.79092	1.79092	1.78267	1.81568	2.02199	2.12928	2.12103	2.12103	2.12103	2.07976	2.055	2.055	2.055	2.055	1.93947	1.79917	1.79092	1.79092	1.79092	1.82393	1.8817	1.8817	1.8817	1.8817	1.86519	1.79917	1.79092	1.79092	1.79092	1.79092	1.79092	1.79092	1.79092	1.79092	1.79092	1.79092	1.79092	1.79092	1.79092	1.79092	1.79092	1.79092	1.79092	1.79092	1.79092
1.78267	1.8982	1.8817	1.8817	1.85694	1.85694	1.85694	1.84869	1.8817	2.10452	2.21181	2.20355	2.20355	2.20355	2.12103	2.055	2.055	2.055	2.055	1.98898	1.91471	1.91471	1.91471	1.91471	1.90646	1.8817	1.8817	1.8817	1.8817	1.87345	1.85694	1.85694	1.85694	1.85694	1.85694	1.85694	1.85694	1.85694	1.85694	1.84869	1.80742	1.79092	1.79092	1.79092	1.79092	1.79092	1.79092	1.79092	1.79092	1.79092
1.78267	1.8982	1.8817	1.88995	1.93121	1.93947	1.93947	1.93947	1.96423	2.14578	2.23656	2.22831	2.22831	2.22006	2.12103	2.04675	2.055	2.055	2.055	2.0385	2.03025	2.03025	2.03025	2.03025	1.98073	1.88995	1.8817	1.8817	1.8817	1.88995	1.93121	1.93947	1.93947	1.93947	1.93121	1.8982	1.8817	1.8817	1.8817	1.8817	1.82393	1.79092	1.79092	1.79092	1.79092	1.79092	1.79092	1.79092	1.79092	1.79092
1.77441	1.8982	1.8817	1.8982	1.99724	2.03025	2.03025	2.03025	2.03025	2.08802	2.11277	2.11277	2.11277	2.10452	2.01374	1.93947	1.93947	1.93947	1.93947	1.96423	1.99724	1.99724	1.99724	1.99724	1.95597	1.88995	1.8817	1.8817	1.8817	1.8982	1.95597	1.96423	1.96423	1.96423	1.95597	1.8982	1.8817	1.8817	1.8817	1.87345	1.82393	1.79092	1.79092	1.79092	1.79092	1.79092	1.79092	1.79092	1.79092	1.79092
1.77441	1.8982	1.8817	1.90646	2.02199	2.06326	2.055	2.055	2.055	2.00549	1.98898	1.98898	1.98898	1.98898	1.92296	1.87345	1.87345	1.87345	1.87345	1.88995	1.90646	1.90646	1.90646	1.90646	1.91471	1.93121	1.93947	1.93947	1.93947	1.93947	1.95597	1.96423	1.96423	1.96423	1.95597	1.8982	1.8817	1.8817	1.8817	1.8817	1.82393	1.79092	1.79092	1.79092	1.79092	1.82393	1.84869	1.84869	1.84869	1.84869
1.81568	1.94772	1.93121	1.93947	1.98073	1.99724	1.99724	1.99724	1.98898	1.93121	1.90646	1.90646	1.90646	1.90646	1.85694	1.82393	1.82393	1.82393	1.82393	1.82393	1.82393	1.82393	1.82393	1.81568	1.84869	1.90646	1.91471	1.91471	1.91471	1.91471	1.91471	1.91471	1.91471	1.91471	1.91471	1.93121	1.93947	1.93121	1.93947	1.93121	1.84044	1.79092	1.79092	1.79092	1.79092	1.84044	1.8817	1.8817	1.8817	1.8817
1.84044	1.98073	1.96423	1.95597	1.92296	1.90646	1.90646	1.90646	1.90646	1.88995	1.8817	1.8817	1.8817	1.8817	1.83218	1.79092	1.79092	1.79092	1.79092	1.81568	1.84869	1.84869	1.84869	1.84869	1.85694	1.8817	1.8817	1.8817	1.8817	1.88995	1.92296	1.93121	1.93121	1.93121	1.93121	1.91471	1.91471	1.91471	1.91471	1.90646	1.83218	1.79092	1.79092	1.79092	1.79092	1.87345	1.93947	1.93947	1.93121	1.93121
1.85694	1.98073	1.96423	1.94772	1.8982	1.8817	1.8817	1.8817	1.8817	1.8817	1.8817	1.8817	1.8817	1.8817	1.86519	1.84869	1.84869	1.84869	1.84869	1.86519	1.8817	1.8817	1.8817	1.8817	1.8817	1.8817	1.8817	1.8817	1.8817	1.88995	1.90646	1.91471	1.91471	1.91471	1.90646	1.88995	1.8817	1.8817	1.8817	1.8817	1.85694	1.84869	1.84869	1.84869	1.84869	1.91471	1.96423	1.96423	1.96423	1.96423
1.81568	1.92296	1.91471	1.91471	1.93121	1.93121	1.93121	1.93121	1.93121	1.8982	1.8817	1.8817	1.8817	1.8817	1.8817	1.8817	1.8817	1.8817	1.8817	1.85694	1.82393	1.82393	1.82393	1.82393	1.84044	1.87345	1.8817	1.8817	1.8817	1.86519	1.83218	1.82393	1.82393	1.82393	1.83218	1.87345	1.8817	1.8817	1.8817	1.8817	1.92296	1.93947	1.93947	1.93947	1.93947	1.95597	1.96423	1.96423	1.96423	1.96423
1.78267	1.88995	1.8817	1.88995	1.94772	1.96423	1.96423	1.96423	1.96423	1.90646	1.8817	1.8817	1.8817	1.8817	1.8817	1.8817	1.8817	1.8817	1.8817	1.84044	1.79092	1.79092	1.79092	1.79092	1.79917	1.82393	1.82393	1.82393	1.82393	1.83218	1.84044	1.84869	1.84869	1.84869	1.84869	1.87345	1.8817	1.8817	1.8817	1.88995	1.98073	2.03025	2.02199	2.02199	2.02199	2.02199	2.02199	2.02199	2.02199	2.02199
1.82393	1.94772	1.93121	1.93947	1.95597	1.96423	1.96423	1.96423	1.95597	1.90646	1.8817	1.8817	1.8817	1.8817	1.84869	1.82393	1.82393	1.82393	1.82393	1.83218	1.84869	1.84869	1.84869	1.84869	1.86519	1.8982	1.8982	1.8982	1.8982	1.8982	1.8817	1.8817	1.8817	1.8817	1.8817	1.8817	1.8817	1.8817	1.8817	1.88995	2.00549	2.06326	2.055	2.055	2.055	2.12103	2.16229	2.16229	2.16229	2.16229
1.84869	1.98073	1.96423	1.95597	1.92296	1.91471	1.91471	1.91471	1.91471	1.88995	1.8817	1.8817	1.8817	1.8817	1.85694	1.84044	1.84044	1.84044	1.84044	1.90646	1.98898	1.98898	1.98898	1.98898	2.00549	2.02199	2.02199	2.02199	2.03025	1.98898	1.8982	1.8817	1.8817	1.8817	1.88995	1.92296	1.93121	1.93121	1.93121	1.93947	2.01374	2.055	2.055	2.055	2.055	2.22006	2.34385	2.34385	2.34385	2.34385
1.80742	1.93121	1.91471	1.90646	1.8817	1.8817	1.8817	1.8817	1.8817	1.8817	1.8817	1.8817	1.8817	1.8817	1.8817	1.8817	1.8817	1.8817	1.8817	1.96423	2.055	2.06326	2.055	2.055	2.055	2.055	2.055	2.055	2.06326	2.03025	1.94772	1.93121	1.93121	1.93121	1.93947	1.95597	1.96423	1.96423	1.96423	1.97248	2.06326	2.11277	2.11277	2.11277	2.11277	2.3356	2.52541	2.51716	2.51716	2.51716
1.73315	1.84044	1.82393	1.84044	1.90646	1.93121	1.93121	1.93121	1.93121	1.97248	1.98898	1.98898	1.98898	1.98898	1.98898	1.98073	1.98073	1.98073	1.98073	2.01374	2.055	2.055	2.055	2.055	2.07151	2.10452	2.11277	2.11277	2.11277	2.10452	2.07976	2.07151	2.07151	2.07151	2.07976	2.11277	2.12103	2.12103	2.12103	2.13753	2.28608	2.36035	2.36035	2.36035	2.36035	2.54191	2.69046	2.69046	2.69046	2.69046
1.7414	1.84869	1.84044	1.86519	1.98073	2.02199	2.02199	2.02199	2.02199	2.04675	2.06326	2.055	2.055	2.06326	2.08802	2.11277	2.11277	2.11277	2.11277	2.11277	2.10452	2.10452	2.10452	2.10452	2.12103	2.14578	2.14578	2.14578	2.14578	2.14578	2.14578	2.14578	2.14578	2.14578	2.16229	2.26132	2.29433	2.28608	2.28608	2.30259	2.50065	2.60793	2.60793	2.60793	2.60793	2.71522	2.81425	2.81425	2.81425	2.81425
1.81568	1.94772	1.93121	1.95597	2.07151	2.11277	2.11277	2.11277	2.11277	2.10452	2.10452	2.10452	2.10452	2.11277	2.18705	2.24482	2.24482	2.24482	2.24482	2.20355	2.14578	2.14578	2.14578	2.14578	2.14578	2.14578	2.14578	2.14578	2.14578	2.15404	2.18705	2.1953	2.1953	2.18705	2.21181	2.3356	2.37686	2.37686	2.36861	2.39336	2.60793	2.73172	2.72347	2.72347	2.72347	2.73172	2.74823	2.74823	2.74823	2.74823
1.84044	1.98073	1.96423	1.98073	2.07151	2.09627	2.09627	2.09627	2.10452	2.16229	2.1953	2.1953	2.1953	2.1953	2.29433	2.37686	2.36861	2.37686	2.37686	2.29433	2.1953	2.18705	2.18705	2.18705	2.1788	2.14578	2.14578	2.14578	2.14578	2.17054	2.26132	2.27783	2.27783	2.27783	2.30259	2.41812	2.45939	2.45939	2.45939	2.47589	2.65745	2.76474	2.75648	2.75648	2.75648	2.70697	2.6657	2.6657	2.6657	2.6657
1.83218	1.98073	1.96423	1.98073	2.07151	2.10452	2.10452	2.10452	2.12103	2.26132	2.3356	2.3356	2.3356	2.3356	2.43463	2.5089	2.5089	2.5089	2.5089	2.51716	2.52541	2.52541	2.53366	2.53366	2.42638	2.21181	2.18705	2.1953	2.18705	2.24482	2.43463	2.47589	2.46764	2.46764	2.4924	2.60793	2.6492	2.6492	2.6492	2.6492	2.68221	2.70697	2.70697	2.70697	2.70697	2.65745	2.62444	2.62444	2.61619	2.61619
1.88995	2.03025	2.01374	2.0385	2.16229	2.1953	2.1953	2.18705	2.21181	2.38511	2.46764	2.45939	2.45939	2.46764	2.59143	2.68221	2.68221	2.68221	2.68221	2.74823	2.81425	2.8225	2.8225	2.83076	2.64095	2.31084	2.27783	2.27783	2.27783	2.34385	2.55017	2.59143	2.58318	2.58318	2.60793	2.72347	2.76474	2.76474	2.76474	2.75648	2.69046	2.65745	2.6657	2.6657	2.65745	2.56667	2.48414	2.48414	2.48414	2.48414
1.97248	2.12103	2.10452	2.12103	2.20355	2.22831	2.22831	2.22831	2.25307	2.45939	2.55017	2.54191	2.54191	2.55017	2.67396	2.76474	2.76474	2.76474	2.76474	2.8225	2.89678	2.89678	2.89678	2.90503	2.69871	2.34385	2.31084	2.31909	2.31084	2.40987	2.68221	2.73172	2.72347	2.72347	2.72347	2.70697	2.70697	2.70697	2.70697	2.69871	2.67396	2.6657	2.6657	2.6657	2.65745	2.51716	2.40162	2.40987	2.40987	2.40162
2.0385	2.21181	2.18705	2.20355	2.26132	2.27783	2.27783	2.26957	2.30259	2.52541	2.64095	2.63269	2.63269	2.63269	2.67396	2.70697	2.70697	2.70697	2.70697	2.78949	2.88853	2.88853	2.88853	2.89678	2.75648	2.52541	2.5089	2.5089	2.50065	2.60793	2.89678	2.95455	2.94629	2.95455	2.91328	2.75648	2.70697	2.71522	2.71522	2.71522	2.74823	2.76474	2.76474	2.77299	2.75648	2.53366	2.3521	2.36035	2.36035	2.36035
2.13753	2.34385	2.32734	2.32734	2.31909	2.31909	2.31909	2.31909	2.34385	2.56667	2.67396	2.6657	2.6657	2.6657	2.6657	2.6657	2.6657	2.6657	2.65745	2.74823	2.84726	2.84726	2.84726	2.84726	2.8225	2.77299	2.77299	2.77299	2.77299	2.81425	2.95455	2.97931	2.97931	2.97931	2.95455	2.83901	2.806	2.806	2.806	2.81425	2.83901	2.85551	2.84726	2.85551	2.84726	2.57492	2.36035	2.36035	2.36861	2.36035
2.21181	2.43463	2.40987	2.40162	2.36861	2.36035	2.36035	2.36035	2.38511	2.60793	2.72347	2.71522	2.71522	2.71522	2.71522	2.70697	2.70697	2.70697	2.70697	2.77299	2.84726	2.84726	2.84726	2.84726	2.84726	2.85551	2.85551	2.85551	2.85551	2.84726	2.83901	2.83901	2.83901	2.83901	2.83076	2.806	2.79775	2.79775	2.79775	2.806	2.83076	2.84726	2.84726	2.84726	2.83901	2.59968	2.40162	2.40987	2.40987	2.40987
2.26957	2.52541	2.4924	2.4924	2.50065	2.50065	2.50065	2.50065	2.52541	2.71522	2.81425	2.806	2.806	2.806	2.806	2.806	2.806	2.806	2.806	2.83901	2.88853	2.88853	2.88853	2.88853	2.86377	2.806	2.79775	2.79775	2.806	2.78124	2.71522	2.70697	2.70697	2.70697	2.71522	2.78124	2.806	2.79775	2.79775	2.806	2.83076	2.84726	2.84726	2.84726	2.83901	2.6492	2.4924	2.4924	2.4924	2.4924
2.44288	2.74823	2.72347	2.70697	2.6492	2.62444	2.62444	2.62444	2.6492	2.81425	2.89678	2.89678	2.89678	2.89678	2.87202	2.84726	2.84726	2.84726	2.84726	2.90503	2.97105	2.97931	2.97931	2.97931	2.87202	2.68221	2.65745	2.6657	2.65745	2.67396	2.70697	2.70697	2.70697	2.70697	2.73172	2.85551	2.89678	2.89678	2.89678	2.88853	2.86377	2.84726	2.84726	2.84726	2.84726	2.77299	2.71522	2.71522	2.72347	2.72347
2.55017	2.88853	2.85551	2.8225	2.70697	2.6657	2.6657	2.6657	2.68221	2.8225	2.89678	2.88853	2.88853	2.88853	2.83901	2.79775	2.79775	2.79775	2.79775	2.92154	3.06183	3.06183	3.06183	3.07008	2.90503	2.59968	2.56667	2.57492	2.57492	2.62444	2.77299	2.806	2.79775	2.79775	2.81425	2.87202	2.89678	2.88853	2.88853	2.88853	2.83076	2.79775	2.79775	2.79775	2.79775	2.85551	2.89678	2.89678	2.89678	2.89678
2.57492	2.92979	2.89678	2.86377	2.70697	2.65745	2.6657	2.6657	2.67396	2.78949	2.84726	2.84726	2.84726	2.83901	2.8225	2.79775	2.79775	2.79775	2.79775	2.93804	3.1031	3.11135	3.1031	3.11135	2.97931	2.73172	2.70697	2.71522	2.70697	2.74823	2.86377	2.89678	2.88853	2.89678	2.88027	2.8225	2.79775	2.79775	2.79775	2.79775	2.79775	2.806	2.806	2.806	2.806	2.87202	2.93804	2.93804	2.93804	2.93804
2.5089	2.84726	2.806	2.79775	2.73172	2.70697	2.71522	2.70697	2.72347	2.86377	2.93804	2.93804	2.93804	2.93804	2.88853	2.84726	2.84726	2.84726	2.84726	2.94629	3.06183	3.06183	3.06183	3.07008	3.03707	2.97931	2.97931	2.97931	2.97931	2.9628	2.90503	2.89678	2.89678	2.89678	2.88027	2.8225	2.79775	2.79775	2.79775	2.79775	2.806	2.806	2.806	2.806	2.806	2.83076	2.84726	2.84726	2.84726	2.84726
2.3521	2.65745	2.62444	2.63269	2.69871	2.72347	2.71522	2.71522	2.73172	2.89678	2.98756	2.97931	2.97931	2.97931	2.92979	2.88853	2.88853	2.88853	2.88853	2.92979	2.97931	2.97931	2.97931	2.97105	3.02882	3.14436	3.15261	3.15261	3.16086	3.07008	2.806	2.75648	2.75648	2.75648	2.76474	2.83076	2.85551	2.84726	2.85551	2.84726	2.75648	2.70697	2.70697	2.70697	2.70697	2.73172	2.75648	2.75648	2.75648	2.75648
2.32734	2.60793	2.58318	2.58318	2.58318	2.58318	2.58318	2.58318	2.59968	2.76474	2.84726	2.84726	2.83901	2.84726	2.89678	2.92979	2.92979	2.92979	2.92979	2.91328	2.88853	2.88853	2.88853	2.88027	2.97105	3.13611	3.15261	3.15261	3.16086	3.06183	2.76474	2.69871	2.70697	2.70697	2.71522	2.78124	2.806	2.806	2.806	2.79775	2.73998	2.70697	2.70697	2.70697	2.70697	2.70697	2.71522	2.71522	2.71522	2.70697
2.39336	2.6492	2.62444	2.59968	2.5089	2.48414	2.48414	2.48414	2.5089	2.70697	2.806	2.79775	2.79775	2.79775	2.85551	2.89678	2.89678	2.89678	2.89678	2.88853	2.88027	2.88027	2.88027	2.88027	2.9628	3.09484	3.11135	3.1031	3.11135	3.02882	2.79775	2.75648	2.75648	2.75648	2.75648	2.75648	2.75648	2.75648	2.75648	2.75648	2.75648	2.75648	2.75648	2.75648	2.75648	2.69871	2.6657	2.6657	2.6657	2.65745
2.45939	2.73998	2.70697	2.69046	2.62444	2.60793	2.60793	2.60793	2.63269	2.78124	2.85551	2.84726	2.84726	2.84726	2.8225	2.806	2.806	2.806	2.806	2.86377	2.92979	2.92979	2.92979	2.92979	2.9628	3.02057	3.02057	3.02057	3.02882	2.95455	2.74823	2.70697	2.71522	2.71522	2.71522	2.71522	2.71522	2.71522	2.71522	2.72347	2.77299	2.806	2.79775	2.806	2.79775	2.74823	2.70697	2.70697	2.70697	2.70697
2.52541	2.83076	2.79775	2.78949	2.76474	2.75648	2.75648	2.75648	2.75648	2.78949	2.806	2.806	2.806	2.806	2.79775	2.79775	2.79775	2.79775	2.79775	2.85551	2.92979	2.92979	2.92979	2.92979	2.92154	2.88853	2.88853	2.88853	2.89678	2.84726	2.72347	2.69871	2.69871	2.70697	2.69046	2.64095	2.62444	2.62444	2.62444	2.64095	2.74823	2.81425	2.806	2.806	2.806	2.78124	2.75648	2.75648	2.75648	2.74823
2.55842	2.88027	2.84726	2.83901	2.806	2.78949	2.78949	2.78949	2.78949	2.78949	2.78949	2.78949	2.78949	2.79775	2.8225	2.84726	2.84726	2.84726	2.84726	2.87202	2.89678	2.89678	2.89678	2.89678	2.88027	2.85551	2.84726	2.84726	2.84726	2.83901	2.79775	2.78949	2.79775	2.79775	2.76474	2.62444	2.57492	2.58318	2.58318	2.59143	2.67396	2.71522	2.71522	2.71522	2.71522	2.76474	2.79775	2.79775	2.79775	2.79775
2.61619	2.9628	2.92154	2.92154	2.92154	2.92154	2.92154	2.92154	2.92154	2.92154	2.92979	2.92979	2.92979	2.92979	2.90503	2.88027	2.88027	2.88027	2.88027	2.83076	2.77299	2.77299	2.77299	2.76474	2.76474	2.76474	2.76474	2.76474	2.76474	2.78949	2.87202	2.88853	2.88027	2.88853	2.84726	2.64095	2.57492	2.58318	2.58318	2.59143	2.6657	2.70697	2.70697	2.70697	2.70697	2.73998	2.76474	2.76474	2.76474	2.76474
2.69046	3.06183	3.02057	3.02882	3.05358	3.06183	3.06183	3.06183	3.05358	3.00406	2.97931	2.97931	2.97931	2.97931	2.95455	2.92979	2.92979	2.92979	2.93804	2.79775	2.63269	2.62444	2.62444	2.62444	2.64095	2.6657	2.6657	2.6657	2.65745	2.72347	2.89678	2.92979	2.92979	2.92979	2.88853	2.68221	2.61619	2.61619	2.61619	2.62444	2.71522	2.75648	2.75648	2.75648	2.75648	2.72347	2.69871	2.69871	2.69871	2.69871
2.68221	3.07008	3.02057	3.02882	3.06183	3.07008	3.07008	3.07008	3.06183	2.97105	2.92979	2.92979	2.92979	2.92979	2.91328	2.89678	2.89678	2.89678	2.89678	2.77299	2.61619	2.61619	2.61619	2.61619	2.63269	2.6657	2.6657	2.6657	2.65745	2.73172	2.92979	2.97105	2.9628	2.97105	2.92979	2.72347	2.65745	2.65745	2.65745	2.6657	2.74823	2.79775	2.79775	2.79775	2.78949	2.79775	2.79775	2.79775	2.79775	2.79775
2.62444	2.99581	2.95455	2.9628	3.01232	3.02882	3.02882	3.02882	3.02057	2.93804	2.88853	2.89678	2.89678	2.89678	2.88853	2.88027	2.88027	2.88027	2.88027	2.79775	2.70697	2.69871	2.69871	2.69871	2.69046	2.6657	2.65745	2.65745	2.65745	2.73998	3.00406	3.06183	3.05358	3.06183	3.02057	2.83076	2.76474	2.77299	2.77299	2.78124	2.84726	2.88027	2.88027	2.88027	2.88027	2.83901	2.81425	2.81425	2.81425	2.81425
2.53366	2.88853	2.84726	2.86377	2.92979	2.95455	2.95455	2.95455	2.94629	2.88027	2.84726	2.84726	2.84726	2.84726	2.89678	2.92979	2.92979	2.92979	2.92979	2.87202	2.79775	2.78949	2.79775	2.79775	2.78124	2.73998	2.73998	2.73998	2.73172	2.81425	3.06183	3.11135	3.11135	3.11135	3.09484	3.02882	3.00406	3.00406	3.00406	3.00406	3.00406	3.00406	3.00406	3.00406	2.99581	2.84726	2.71522	2.71522	2.71522	2.71522
2.52541	2.88027	2.84726	2.83901	2.81425	2.806	2.806	2.806	2.806	2.806	2.81425	2.81425	2.806	2.81425	2.89678	2.9628	2.9628	2.9628	2.9628	2.91328	2.84726	2.84726	2.84726	2.84726	2.84726	2.84726	2.84726	2.84726	2.84726	2.88853	3.01232	3.03707	3.03707	3.03707	3.03707	3.06183	3.07008	3.07008	3.07008	3.07008	3.07008	3.07008	3.07008	3.07008	3.07008	2.87202	2.69871	2.69871	2.69871	2.69871
2.54191	2.92154	2.88027	2.87202	2.83076	2.8225	2.8225	2.8225	2.8225	2.78124	2.75648	2.75648	2.75648	2.76474	2.92154	3.05358	3.05358	3.05358	3.05358	2.9628	2.84726	2.84726	2.84726	2.84726	2.83901	2.81425	2.81425	2.81425	2.806	2.83901	2.91328	2.92979	2.92979	2.92979	2.93804	3.00406	3.02882	3.02057	3.02057	3.02057	2.99581	2.98756	2.98756	2.98756	2.98756	2.86377	2.74823	2.75648	2.75648	2.75648
2.61619	2.9628	2.92154	2.92154	2.92979	2.92979	2.92979	2.92979	2.91328	2.78124	2.70697	2.71522	2.71522	2.72347	2.97105	3.15261	3.14436	3.14436	3.14436	3.02057	2.88027	2.88027	2.88027	2.88027	2.83901	2.76474	2.75648	2.75648	2.75648	2.79775	2.91328	2.92979	2.92979	2.92979	2.93804	2.97931	2.98756	2.98756	2.98756	2.98756	2.94629	2.92154	2.92154	2.92979	2.92154	2.84726	2.78949	2.78949	2.78949	2.78949
2.69046	3.02882	2.98756	2.97931	2.93804	2.92979	2.92979	2.92979	2.91328	2.81425	2.75648	2.76474	2.76474	2.77299	2.94629	3.07834	3.07008	3.07008	3.07008	3.00406	2.92979	2.92979	2.92979	2.93804	2.87202	2.76474	2.74823	2.75648	2.74823	2.78949	2.88027	2.90503	2.89678	2.89678	2.89678	2.87202	2.87202	2.87202	2.86377	2.88027	2.95455	3.00406	2.99581	3.00406	2.99581	2.90503	2.83901	2.84726	2.84726	2.84726
2.79775	3.17737	3.14436	3.11135	2.99581	2.9628	2.9628	2.9628	2.9628	2.9628	2.9628	2.9628	2.9628	2.95455	2.87202	2.81425	2.8225	2.81425	2.81425	2.85551	2.90503	2.90503	2.90503	2.90503	2.86377	2.79775	2.78949	2.78949	2.78949	2.806	2.83901	2.84726	2.84726	2.84726	2.83076	2.72347	2.69046	2.69046	2.69046	2.71522	2.95455	3.07834	3.07008	3.07008	3.07008	2.9628	2.88027	2.88027	2.88027	2.88027
2.78949	3.17737	3.13611	3.1196	3.04533	3.02057	3.02057	3.02057	3.02057	3.04533	3.05358	3.05358	3.05358	3.04533	2.88027	2.74823	2.75648	2.75648	2.75648	2.78124	2.81425	2.81425	2.81425	2.81425	2.83076	2.84726	2.85551	2.85551	2.85551	2.84726	2.84726	2.84726	2.84726	2.85551	2.81425	2.63269	2.57492	2.58318	2.57492	2.60793	2.88853	3.03707	3.02882	3.02882	3.02882	2.95455	2.90503	2.90503	2.90503	2.90503
2.69871	3.06183	3.02057	3.02057	2.99581	2.98756	2.98756	2.98756	2.99581	3.04533	3.07834	3.07008	3.07834	3.07008	2.88853	2.74823	2.75648	2.75648	2.75648	2.75648	2.75648	2.75648	2.75648	2.75648	2.76474	2.78124	2.78124	2.78124	2.78124	2.78949	2.81425	2.8225	2.8225	2.8225	2.78949	2.65745	2.60793	2.60793	2.60793	2.63269	2.84726	2.97105	2.9628	2.9628	2.9628	2.88027	2.81425	2.81425	2.81425	2.81425
2.68221	3.06183	3.02057	3.00406	2.94629	2.92979	2.92979	2.92979	2.93804	2.98756	3.02057	3.02057	3.02057	3.01232	2.87202	2.75648	2.75648	2.75648	2.75648	2.73998	2.72347	2.72347	2.72347	2.72347	2.70697	2.6657	2.6657	2.6657	2.6657	2.68221	2.72347	2.73172	2.72347	2.73172	2.71522	2.67396	2.6657	2.6657	2.6657	2.67396	2.74823	2.78949	2.78124	2.78124	2.78949	2.77299	2.75648	2.75648	2.75648	2.75648
2.68221	3.06183	3.02057	3.01232	2.97105	2.95455	2.9628	2.95455	2.97105	3.04533	3.08659	3.07834	3.08659	3.07834	2.88027	2.72347	2.72347	2.72347	2.72347	2.71522	2.69871	2.69871	2.69871	2.69871	2.69871	2.69871	2.69871	2.69871	2.69871	2.69046	2.67396	2.6657	2.6657	2.6657	2.6657	2.6657	2.6657	2.6657	2.6657	2.6657	2.6657	2.6657	2.6657	2.6657	2.6657	2.71522	2.75648	2.75648	2.75648	2.75648
2.67396	3.07008	3.02057	3.02057	3.02057	3.02057	3.02057	3.01232	3.02882	3.1196	3.16912	3.16912	3.16912	3.16086	2.89678	2.69046	2.69046	2.69046	2.69046	2.72347	2.74823	2.75648	2.74823	2.74823	2.75648	2.75648	2.75648	2.75648	2.75648	2.73998	2.67396	2.6657	2.6657	2.6657	2.6657	2.6657	2.6657	2.6657	2.6657	2.6657	2.68221	2.69871	2.69871	2.69871	2.69871	2.73172	2.75648	2.75648	2.75648	2.75648
2.64095	3.03707	2.98756	2.99581	3.03707	3.05358	3.05358	3.05358	3.05358	3.05358	3.05358	3.05358	3.05358	3.04533	2.89678	2.78124	2.78124	2.78124	2.78124	2.78949	2.78949	2.78949	2.78949	2.78949	2.78124	2.75648	2.75648	2.75648	2.75648	2.73998	2.67396	2.6657	2.6657	2.6657	2.6657	2.69046	2.69871	2.69871	2.69871	2.69871	2.73998	2.75648	2.75648	2.75648	2.75648	2.73998	2.73172	2.73172	2.73172	2.73172
2.59143	2.97105	2.92979	2.94629	3.02882	3.05358	3.04533	3.05358	3.03707	2.95455	2.90503	2.90503	2.90503	2.90503	2.85551	2.81425	2.81425	2.81425	2.81425	2.81425	2.81425	2.81425	2.81425	2.81425	2.79775	2.75648	2.75648	2.75648	2.75648	2.73998	2.67396	2.6657	2.6657	2.6657	2.67396	2.73998	2.75648	2.75648	2.75648	2.75648	2.73998	2.73172	2.73172	2.73172	2.73172	2.68221	2.64095	2.64095	2.64095	2.64095
2.58318	2.97105	2.92979	2.92979	2.91328	2.90503	2.90503	2.90503	2.90503	2.86377	2.84726	2.84726	2.84726	2.84726	2.79775	2.76474	2.76474	2.76474	2.76474	2.76474	2.76474	2.76474	2.76474	2.76474	2.77299	2.78949	2.78949	2.78949	2.78949	2.76474	2.68221	2.6657	2.67396	2.6657	2.67396	2.71522	2.73172	2.73172	2.73172	2.73172	2.67396	2.64095	2.6492	2.6492	2.6492	2.61619	2.59143	2.59143	2.59143	2.59143
2.58318	2.95455	2.91328	2.90503	2.88027	2.87202	2.87202	2.87202	2.87202	2.85551	2.84726	2.84726	2.84726	2.84726	2.78124	2.73172	2.73172	2.73172	2.73172	2.73172	2.73172	2.73172	2.73172	2.73172	2.74823	2.78949	2.78949	2.78949	2.78949	2.75648	2.64095	2.61619	2.61619	2.61619	2.61619	2.61619	2.61619	2.61619	2.61619	2.61619	2.55842	2.52541	2.53366	2.52541	2.53366	2.51716	2.5089	2.50065	2.50065	2.5089
2.53366	2.83901	2.79775	2.8225	2.90503	2.92979	2.92979	2.92979	2.92154	2.87202	2.84726	2.84726	2.84726	2.84726	2.73172	2.64095	2.6492	2.6492	2.64095	2.6492	2.6492	2.6492	2.6492	2.6492	2.6492	2.6492	2.6492	2.6492	2.6492	2.60793	2.50065	2.47589	2.47589	2.47589	2.47589	2.47589	2.47589	2.47589	2.47589	2.46764	2.43463	2.40987	2.40987	2.40987	2.40987	2.36861	2.32734	2.32734	2.32734	2.32734
2.40162	2.68221	2.64095	2.69046	2.86377	2.91328	2.91328	2.91328	2.90503	2.84726	2.8225	2.8225	2.8225	2.81425	2.68221	2.58318	2.58318	2.59143	2.59143	2.57492	2.55842	2.55842	2.55842	2.55842	2.55842	2.55842	2.55842	2.55842	2.55842	2.52541	2.40987	2.38511	2.38511	2.38511	2.38511	2.38511	2.38511	2.38511	2.38511	2.38511	2.40162	2.40987	2.40987	2.40987	2.40987	2.36035	2.31909	2.31909	2.31909	2.31909
2.3521	2.61619	2.58318	2.61619	2.76474	2.806	2.806	2.806	2.79775	2.75648	2.73172	2.73172	2.73172	2.73172	2.63269	2.55842	2.55842	2.55842	2.55842	2.51716	2.47589	2.47589	2.47589	2.47589	2.47589	2.47589	2.47589	2.47589	2.47589	2.44288	2.34385	2.31909	2.32734	2.32734	2.31909	2.30259	2.29433	2.29433	2.29433	2.30259	2.34385	2.36035	2.36035	2.36035	2.36035	2.34385	2.32734	2.32734	2.32734	2.32734
2.31909	2.58318	2.55842	2.56667	2.63269	2.6492	2.6492	2.6492	2.6492	2.6657	2.67396	2.67396	2.67396	2.6657	2.55842	2.47589	2.47589	2.47589	2.47589	2.43463	2.39336	2.39336	2.39336	2.39336	2.37686	2.36861	2.36035	2.36035	2.36035	2.3521	2.31084	2.29433	2.29433	2.30259	2.28608	2.22831	2.21181	2.21181	2.21181	2.21181	2.1953	2.18705	2.18705	2.18705	2.18705	2.22006	2.25307	2.24482	2.24482	2.25307
2.28608	2.55017	2.51716	2.53366	2.57492	2.58318	2.58318	2.58318	2.59143	2.62444	2.6492	2.64095	2.6492	2.64095	2.5089	2.40987	2.41812	2.41812	2.41812	2.36035	2.30259	2.30259	2.30259	2.30259	2.26957	2.22006	2.21181	2.21181	2.21181	2.21181	2.1953	2.18705	2.18705	2.18705	2.1788	2.13753	2.12103	2.12928	2.12928	2.12103	2.07976	2.06326	2.06326	2.06326	2.06326	2.06326	2.06326	2.06326	2.06326	2.06326
2.31909	2.59143	2.55842	2.56667	2.58318	2.58318	2.58318	2.58318	2.58318	2.57492	2.56667	2.56667	2.56667	2.56667	2.46764	2.38511	2.39336	2.39336	2.39336	2.31084	2.21181	2.21181	2.21181	2.21181	2.18705	2.12928	2.12103	2.12928	2.12928	2.11277	2.07151	2.06326	2.06326	2.06326	2.06326	2.0385	2.03025	2.03025	2.03025	2.03025	2.03025	2.03025	2.03025	2.03025	2.03025	2.055	2.07976	2.07976	2.07976	2.07976
2.21181	2.45939	2.43463	2.45113	2.53366	2.56667	2.55842	2.56667	2.55842	2.48414	2.45113	2.45113	2.45113	2.45113	2.3521	2.28608	2.28608	2.28608	2.28608	2.21181	2.12928	2.12928	2.12928	2.12928	2.09627	2.0385	2.03025	2.03025	2.03025	2.0385	2.03025	2.03025	2.03025	2.03025	2.02199	1.98073	1.96423	1.96423	1.96423	1.96423	1.96423	1.96423	1.96423	1.96423	1.96423	2.04675	2.12103	2.12103	2.12103	2.12103
2.055	2.26957	2.23656	2.27783	2.43463	2.48414	2.48414	2.48414	2.46764	2.37686	2.32734	2.32734	2.32734	2.31909	2.22006	2.13753	2.13753	2.13753	2.13753	2.08802	2.0385	2.0385	2.0385	2.0385	2.01374	1.97248	1.96423	1.96423	1.96423	1.96423	1.94772	1.94772	1.94772	1.94772	1.94772	1.95597	1.96423	1.96423	1.96423	1.96423	1.98073	1.98898	1.98898	1.98073	1.98073	2.02199	2.055	2.055	2.055	2.055
2.02199	2.22831	2.20355	2.22831	2.3356	2.37686	2.36861	2.37686	2.36861	2.3356	2.31909	2.31909	2.31909	2.31909	2.16229	2.0385	2.0385	2.0385	2.0385	2.00549	1.97248	1.97248	1.97248	1.97248	1.96423	1.96423	1.96423	1.96423	1.96423	1.94772	1.90646	1.8982	1.90646	1.8982	1.91471	1.96423	1.98898	1.98073	1.98073	1.98898	2.04675	2.07151	2.07151	2.07151	2.07151	2.07976	2.09627	2.09627	2.09627	2.08802
1.98073	2.1788	2.15404	2.16229	2.21181	2.22006	2.22006	2.22006	2.22831	2.27783	2.30259	2.30259	2.30259	2.29433	2.11277	1.96423	1.96423	1.97248	1.97248	1.95597	1.93947	1.93947	1.93947	1.93947	1.95597	1.98073	1.98898	1.98898	1.98898	1.98073	1.97248	1.97248	1.97248	1.97248	1.98898	2.04675	2.06326	2.06326	2.06326	2.07151	2.11277	2.13753	2.13753	2.13753	2.13753	2.1953	2.23656	2.23656	2.23656	2.23656
1.95597	2.14578	2.12928	2.12928	2.12928	2.12928	2.12928	2.12928	2.12928	2.17054	2.1953	2.1953	2.1953	2.18705	2.06326	1.96423	1.96423	1.96423	1.96423	1.93947	1.8982	1.8982	1.8982	1.8982	1.94772	2.0385	2.04675	2.04675	2.04675	2.055	2.07976	2.08802	2.08802	2.08802	2.09627	2.17054	2.20355	2.20355	2.20355	2.20355	2.1788	2.16229	2.16229	2.16229	2.16229	2.24482	2.31909	2.31909	2.31909	2.31084
1.92296	2.07976	2.06326	2.06326	2.07976	2.07976	2.07976	2.07976	2.07976	2.07151	2.06326	2.06326	2.06326	2.06326	2.00549	1.96423	1.96423	1.96423	1.96423	1.98073	1.99724	1.99724	1.99724	1.99724	2.02199	2.07151	2.07151	2.07151	2.07151	2.11277	2.22006	2.23656	2.23656	2.23656	2.25307	2.36035	2.39336	2.39336	2.39336	2.38511	2.29433	2.23656	2.24482	2.24482	2.24482	2.28608	2.31909	2.31909	2.31909	2.31909
1.92296	2.07151	2.055	2.06326	2.10452	2.12103	2.12103	2.12103	2.11277	2.07151	2.04675	2.055	2.055	2.04675	2.01374	1.98073	1.98073	1.98073	1.98073	2.055	2.14578	2.15404	2.15404	2.15404	2.15404	2.15404	2.15404	2.15404	2.15404	2.18705	2.29433	2.31909	2.31909	2.31909	2.32734	2.39336	2.41812	2.41812	2.41812	2.40987	2.36035	2.3356	2.3356	2.3356	2.3356	2.32734	2.31909	2.31909	2.31909	2.31909
1.93121	2.08802	2.07151	2.07151	2.07976	2.07976	2.07976	2.07976	2.07976	2.07151	2.07151	2.07151	2.07151	2.07151	2.07151	2.06326	2.06326	2.06326	2.06326	2.13753	2.22006	2.22831	2.22831	2.22006	2.22831	2.24482	2.24482	2.24482	2.24482	2.25307	2.29433	2.30259	2.30259	2.30259	2.31084	2.37686	2.39336	2.39336	2.39336	2.39336	2.40162	2.40987	2.40987	2.40987	2.40162	2.34385	2.30259	2.30259	2.30259	2.30259
1.98073	2.15404	2.13753	2.13753	2.15404	2.15404	2.15404	2.15404	2.15404	2.14578	2.13753	2.13753	2.13753	2.13753	2.14578	2.15404	2.15404	2.15404	2.15404	2.18705	2.22831	2.22831	2.22831	2.22831	2.26132	2.31084	2.31909	2.31909	2.31909	2.29433	2.23656	2.22006	2.22006	2.22006	2.22831	2.27783	2.29433	2.29433	2.29433	2.29433	2.36035	2.40162	2.39336	2.40162	2.39336	2.31084	2.23656	2.23656	2.23656	2.23656
1.99724	2.1788	2.16229	2.17054	2.1953	2.20355	2.20355	2.20355	2.20355	2.1788	2.16229	2.16229	2.16229	2.16229	2.1953	2.22831	2.22006	2.22006	2.22831	2.22006	2.21181	2.21181	2.21181	2.21181	2.24482	2.30259	2.30259	2.30259	2.30259	2.26957	2.15404	2.12928	2.13753	2.13753	2.13753	2.13753	2.14578	2.14578	2.13753	2.14578	2.22831	2.27783	2.27783	2.27783	2.27783	2.24482	2.21181	2.21181	2.21181	2.22006
2.055	2.26132	2.23656	2.22831	2.1788	2.17054	2.17054	2.17054	2.17054	2.20355	2.22006	2.22006	2.22006	2.22006	2.22006	2.22006	2.22006	2.22006	2.22006	2.1788	2.13753	2.13753	2.13753	2.13753	2.16229	2.22006	2.22006	2.22006	2.22831	2.18705	2.08802	2.06326	2.06326	2.06326	2.06326	2.04675	2.04675	2.04675	2.04675	2.04675	2.0385	2.0385	2.0385	2.0385	2.04675	2.08802	2.12103	2.12103	2.12103	2.12103
2.12103	2.3521	2.32734	2.31084	2.24482	2.22006	2.22006	2.22006	2.22006	2.22831	2.22831	2.22831	2.22831	2.22831	2.1788	2.13753	2.13753	2.13753	2.13753	2.09627	2.04675	2.04675	2.04675	2.04675	2.07151	2.11277	2.12103	2.11277	2.12103	2.09627	2.0385	2.02199	2.03025	2.03025	2.02199	1.97248	1.95597	1.95597	1.95597	1.95597	1.8982	1.87345	1.87345	1.87345	1.8817	1.92296	1.96423	1.96423	1.96423	1.96423
2.17054	2.41812	2.39336	2.36861	2.26132	2.22831	2.22831	2.22831	2.22831	2.22006	2.21181	2.21181	2.21181	2.21181	2.12928	2.06326	2.06326	2.06326	2.06326	2.02199	1.96423	1.95597	1.95597	1.95597	1.96423	1.98073	1.98073	1.98073	1.98073	1.95597	1.8817	1.86519	1.86519	1.86519	1.86519	1.87345	1.87345	1.87345	1.87345	1.86519	1.81568	1.79092	1.79092	1.79092	1.79917	1.84869	1.88995	1.88995	1.88995	1.88995
2.10452	2.3356	2.31084	2.30259	2.23656	2.22006	2.22006	2.22006	2.21181	2.1788	2.15404	2.15404	2.15404	2.15404	2.07976	2.03025	2.03025	2.03025	2.03025	1.96423	1.87345	1.87345	1.87345	1.87345	1.8982	1.94772	1.94772	1.94772	1.95597	1.90646	1.74966	1.71665	1.7249	1.71665	1.73315	1.79092	1.81568	1.81568	1.81568	1.81568	1.80742	1.80742	1.80742	1.80742	1.80742	1.84044	1.86519	1.86519	1.86519	1.86519
2.055	2.27783	2.25307	2.23656	2.15404	2.12103	2.12103	2.12103	2.12103	2.12103	2.11277	2.11277	2.11277	2.11277	1.98898	1.8817	1.88995	1.88995	1.88995	1.84869	1.79917	1.79917	1.79917	1.79917	1.82393	1.86519	1.87345	1.87345	1.87345	1.84044	1.7414	1.71665	1.71665	1.71665	1.73315	1.82393	1.85694	1.85694	1.85694	1.85694	1.85694	1.85694	1.85694	1.85694	1.85694	1.82393	1.79917	1.79917	1.79917	1.79917
2.07976	2.31909	2.30259	2.26132	2.04675	1.98073	1.98073	1.98073	1.98073	1.97248	1.97248	1.97248	1.97248	1.96423	1.87345	1.79917	1.79917	1.79917	1.79917	1.79917	1.80742	1.80742	1.80742	1.80742	1.80742	1.81568	1.81568	1.81568	1.81568	1.80742	1.79917	1.79917	1.79917	1.79917	1.79917	1.79917	1.79917	1.79917	1.79917	1.79917	1.79917	1.79917	1.79917	1.79917	1.79917	1.79917	1.80742	1.80742	1.80742	1.80742
2.0385	2.25307	2.23656	2.1953	2.01374	1.95597	1.96423	1.96423	1.95597	1.91471	1.88995	1.88995	1.88995	1.88995	1.82393	1.77441	1.77441	1.77441	1.77441	1.81568	1.85694	1.85694	1.85694	1.85694	1.86519	1.87345	1.87345	1.87345	1.87345	1.87345	1.86519	1.85694	1.85694	1.86519	1.85694	1.81568	1.80742	1.80742	1.80742	1.80742	1.79917	1.79092	1.79092	1.79092	1.79092	1.83218	1.87345	1.87345	1.87345	1.87345
1.98073	2.14578	2.12928	2.10452	1.99724	1.96423	1.96423	1.96423	1.96423	1.8982	1.86519	1.86519	1.86519	1.86519	1.78267	1.71665	1.71665	1.71665	1.71665	1.74966	1.79092	1.79092	1.79092	1.79092	1.81568	1.86519	1.87345	1.86519	1.87345	1.84869	1.79917	1.79092	1.79092	1.79092	1.79917	1.84869	1.85694	1.85694	1.85694	1.85694	1.79917	1.77441	1.77441	1.77441	1.78267	1.84044	1.8817	1.8817	1.8817	1.8817
1.85694	1.98898	1.97248	1.97248	1.94772	1.93947	1.93947	1.93947	1.93121	1.84044	1.79917	1.79917	1.79917	1.79917	1.74966	1.70839	1.70839	1.70839	1.70839	1.71665	1.7249	1.7249	1.7249	1.7249	1.74966	1.79917	1.79917	1.79917	1.80742	1.78267	1.7249	1.71665	1.71665	1.71665	1.7249	1.77441	1.79092	1.79092	1.79092	1.78267	1.74966	1.73315	1.73315	1.73315	1.73315	1.80742	1.87345	1.86519	1.86519	1.87345
1.78267	1.90646	1.88995	1.8817	1.84044	1.82393	1.82393	1.82393	1.82393	1.80742	1.80742	1.80742	1.80742	1.79917	1.74966	1.70839	1.70839	1.70839	1.70839	1.7414	1.77441	1.78267	1.78267	1.78267	1.78267	1.78267	1.78267	1.78267	1.78267	1.76616	1.7249	1.71665	1.71665	1.71665	1.71665	1.71665	1.71665	1.71665	1.71665	1.71665	1.74966	1.76616	1.76616	1.76616	1.76616	1.78267	1.79917	1.79917	1.79917	1.79917
1.77441	1.8982	1.8817	1.8817	1.85694	1.85694	1.85694	1.85694	1.85694	1.85694	1.85694	1.85694	1.85694	1.85694	1.77441	1.70839	1.70839	1.70839	1.70839	1.7414	1.79092	1.79092	1.79092	1.79092	1.76616	1.70839	1.70014	1.70014	1.70014	1.71665	1.76616	1.78267	1.77441	1.78267	1.76616	1.7249	1.70839	1.70839	1.70839	1.70839	1.7249	1.73315	1.73315	1.73315	1.73315	1.76616	1.79092	1.79092	1.79092	1.79092
1.76616	1.8817	1.87345	1.85694	1.81568	1.80742	1.80742	1.80742	1.80742	1.79917	1.79092	1.79092	1.79092	1.79092	1.7414	1.70839	1.70839	1.70839	1.70839	1.74966	1.79917	1.79917	1.79917	1.80742	1.75791	1.65888	1.65062	1.65062	1.65062	1.68363	1.78267	1.80742	1.80742	1.80742	1.79092	1.73315	1.71665	1.71665	1.71665	1.7249	1.76616	1.79092	1.79092	1.79092	1.79092	1.79917	1.79917	1.79917	1.79917	1.79917
1.71665	1.82393	1.81568	1.80742	1.79092	1.79092	1.79092	1.79092	1.78267	1.7414	1.71665	1.71665	1.71665	1.71665	1.71665	1.71665	1.71665	1.71665	1.71665	1.78267	1.86519	1.87345	1.87345	1.87345	1.84044	1.77441	1.76616	1.76616	1.76616	1.78267	1.85694	1.87345	1.86519	1.87345	1.85694	1.79917	1.77441	1.77441	1.77441	1.78267	1.84044	1.87345	1.87345	1.87345	1.87345	1.86519	1.86519	1.86519	1.86519	1.86519
1.75791	1.8817	1.86519	1.85694	1.81568	1.79917	1.79917	1.79917	1.79092	1.73315	1.70014	1.70839	1.70014	1.70839	1.74966	1.78267	1.77441	1.77441	1.77441	1.81568	1.87345	1.87345	1.87345	1.87345	1.84869	1.79917	1.79092	1.79092	1.79092	1.81568	1.87345	1.8817	1.8817	1.8817	1.87345	1.82393	1.79917	1.80742	1.79917	1.80742	1.85694	1.8817	1.8817	1.8817	1.8817	1.8817	1.8817	1.8817	1.8817	1.8817
1.76616	1.8982	1.8817	1.8817	1.8817	1.87345	1.87345	1.8817	1.86519	1.77441	1.7249	1.7249	1.7249	1.73315	1.76616	1.79092	1.79092	1.79092	1.79092	1.79917	1.81568	1.81568	1.81568	1.81568	1.80742	1.79092	1.79092	1.79092	1.79092	1.80742	1.87345	1.8817	1.8817	1.8817	1.8817	1.87345	1.86519	1.86519	1.86519	1.86519	1.8817	1.88995	1.88995	1.88995	1.88995	1.8817	1.8817	1.8817	1.8817	1.8817
1.75791	1.8817	1.87345	1.8817	1.93947	1.95597	1.95597	1.95597	1.94772	1.88995	1.86519	1.86519	1.86519	1.86519	1.83218	1.79917	1.79917	1.79917	1.79917	1.83218	1.86519	1.86519	1.86519	1.86519	1.84044	1.79917	1.79092	1.79092	1.79092	1.80742	1.87345	1.8817	1.8817	1.8817	1.8817	1.88995	1.88995	1.88995	1.88995	1.8982	1.93121	1.95597	1.95597	1.95597	1.94772	1.92296	1.8982	1.8982	1.8982	1.8982
1.70839	1.82393	1.81568	1.83218	1.93121	1.97248	1.96423	1.96423	1.96423	1.95597	1.94772	1.94772	1.94772	1.94772	1.8982	1.86519	1.86519	1.86519	1.86519	1.87345	1.8817	1.8817	1.8817	1.8817	1.85694	1.79917	1.79092	1.79092	1.79092	1.80742	1.87345	1.8817	1.8817	1.8817	1.88995	1.93121	1.95597	1.94772	1.94772	1.95597	1.96423	1.96423	1.96423	1.96423	1.96423	1.98898	2.01374	2.01374	2.01374	2.02199
1.7414	1.87345	1.85694	1.87345	1.93947	1.96423	1.96423	1.96423	1.96423	1.92296	1.8982	1.8982	1.8982	1.8982	1.88995	1.8817	1.8817	1.8817	1.8817	1.8817	1.8817	1.8817	1.8817	1.8817	1.85694	1.79917	1.79092	1.79092	1.79092	1.80742	1.86519	1.8817	1.8817	1.8817	1.88995	1.94772	1.96423	1.96423	1.96423	1.96423	1.96423	1.96423	1.96423	1.96423	1.96423	1.97248	1.98073	1.98073	1.98073	1.98073
1.79917	1.93121	1.91471	1.92296	1.95597	1.96423	1.96423	1.96423	1.95597	1.90646	1.8817	1.8817	1.8817	1.8817	1.8817	1.8817	1.8817	1.8817	1.8817	1.8817	1.8817	1.8817	1.8817	1.8817	1.85694	1.79917	1.79092	1.79092	1.79092	1.80742	1.87345	1.8817	1.8817	1.8817	1.88995	1.94772	1.96423	1.96423	1.96423	1.96423	1.96423	1.96423	1.96423	1.96423	1.96423	1.95597	1.95597	1.95597	1.95597	1.95597
2.01374	2.18705	2.17054	2.14578	2.00549	1.96423	1.96423	1.96423	1.95597	1.90646	1.8817	1.8817	1.8817	1.8817	1.8817	1.8817	1.8817	1.8817	1.8817	1.8817	1.87345	1.87345	1.87345	1.87345	1.84869	1.79917	1.79092	1.79092	1.79092	1.80742	1.85694	1.86519	1.86519	1.86519	1.87345	1.93947	1.95597	1.95597	1.95597	1.95597	1.96423	1.96423	1.96423	1.96423	1.96423	1.93121	1.90646	1.90646	1.90646	1.90646
2.12103	2.3356	2.31909	2.26132	2.03025	1.95597	1.96423	1.96423	1.95597	1.90646	1.8817	1.8817	1.8817	1.8817	1.8817	1.8817	1.8817	1.8817	1.8817	1.84869	1.80742	1.80742	1.80742	1.80742	1.79917	1.79092	1.79092	1.79092	1.79092	1.78267	1.74966	1.74966	1.74966	1.74966	1.76616	1.85694	1.88995	1.88995	1.88995	1.88995	1.93947	1.96423	1.96423	1.96423	1.96423	1.95597	1.94772	1.94772	1.94772	1.94772
2.12103	2.34385	2.31909	2.26957	2.03025	1.95597	1.95597	1.95597	1.95597	1.8982	1.87345	1.87345	1.87345	1.87345	1.87345	1.87345	1.87345	1.87345	1.87345	1.84044	1.79917	1.79917	1.79917	1.79917	1.79092	1.79092	1.79092	1.79092	1.79092	1.79092	1.77441	1.77441	1.77441	1.77441	1.77441	1.79917	1.80742	1.80742	1.80742	1.81568	1.91471	1.96423	1.96423	1.96423	1.96423	1.96423	1.95597	1.95597	1.95597	1.95597
2.055	2.26132	2.24482	2.18705	1.95597	1.8817	1.88995	1.88995	1.8817	1.84044	1.81568	1.81568	1.81568	1.81568	1.81568	1.81568	1.81568	1.81568	1.81568	1.84044	1.87345	1.87345	1.87345	1.87345	1.84869	1.79092	1.79092	1.79092	1.79092	1.79092	1.79092	1.79092	1.79092	1.79092	1.79092	1.79092	1.79917	1.79917	1.79092	1.80742	1.90646	1.96423	1.96423	1.96423	1.96423	1.93121	1.8982	1.8982	1.8982	1.8982
1.93121	2.10452	2.08802	2.04675	1.86519	1.80742	1.81568	1.81568	1.81568	1.84044	1.85694	1.85694	1.85694	1.85694	1.85694	1.85694	1.85694	1.85694	1.85694	1.8982	1.94772	1.94772	1.94772	1.95597	1.8982	1.80742	1.79917	1.79917	1.79917	1.79917	1.79092	1.79092	1.79092	1.79092	1.79917	1.84869	1.87345	1.86519	1.86519	1.87345	1.93947	1.97248	1.97248	1.97248	1.97248	1.96423	1.95597	1.95597	1.95597	1.95597
1.84869	2.00549	1.98898	1.97248	1.88995	1.85694	1.86519	1.86519	1.85694	1.83218	1.82393	1.82393	1.82393	1.82393	1.85694	1.8817	1.8817	1.8817	1.8817	1.92296	1.96423	1.96423	1.96423	1.96423	1.93121	1.86519	1.86519	1.86519	1.86519	1.84869	1.80742	1.79092	1.79917	1.79092	1.81568	1.92296	1.95597	1.95597	1.95597	1.95597	2.01374	2.0385	2.0385	2.0385	2.0385	2.07151	2.10452	2.10452	2.10452	2.10452
1.8817	2.04675	2.03025	2.00549	1.90646	1.87345	1.87345	1.87345	1.8817	1.91471	1.93121	1.93121	1.93121	1.93121	1.8982	1.8817	1.8817	1.8817	1.8817	1.92296	1.97248	1.97248	1.97248	1.97248	1.94772	1.8982	1.88995	1.88995	1.88995	1.8817	1.87345	1.87345	1.87345	1.87345	1.88995	2.00549	2.04675	2.04675	2.04675	2.04675	2.055	2.055	2.055	2.055	2.055	2.11277	2.16229	2.16229	2.16229	2.16229
1.84869	2.00549	1.99724	1.97248	1.85694	1.81568	1.81568	1.81568	1.82393	1.91471	1.96423	1.96423	1.96423	1.96423	1.91471	1.8817	1.8817	1.8817	1.8817	1.94772	2.03025	2.0385	2.0385	2.0385	2.00549	1.94772	1.94772	1.94772	1.94772	1.95597	2.01374	2.02199	2.02199	2.02199	2.0385	2.10452	2.12928	2.12928	2.12928	2.12103	2.07976	2.055	2.055	2.055	2.055	2.17054	2.27783	2.27783	2.27783	2.28608
1.8817	2.055	2.0385	2.01374	1.8982	1.85694	1.85694	1.85694	1.86519	1.88995	1.8982	1.8982	1.8982	1.8982	1.88995	1.8817	1.8817	1.8817	1.8817	1.95597	2.055	2.055	2.055	2.055	2.03025	1.98073	1.97248	1.97248	1.97248	2.00549	2.11277	2.13753	2.12928	2.12928	2.13753	2.14578	2.14578	2.14578	2.14578	2.14578	2.08802	2.055	2.06326	2.06326	2.06326	2.20355	2.32734	2.32734	2.32734	2.32734
1.93947	2.14578	2.12103	2.09627	1.93121	1.8817	1.8817	1.8817	1.8817	1.8817	1.8817	1.8817	1.8817	1.8817	1.91471	1.94772	1.94772	1.94772	1.94772	1.99724	2.055	2.055	2.055	2.055	2.04675	2.0385	2.03025	2.03025	2.03025	2.06326	2.18705	2.21181	2.21181	2.21181	2.20355	2.16229	2.14578	2.15404	2.15404	2.15404	2.13753	2.12928	2.12928	2.12928	2.12928	2.22831	2.31084	2.31084	2.31084	2.31084
1.91471	2.09627	2.07976	2.055	1.92296	1.8817	1.8817	1.8817	1.8817	1.8817	1.88995	1.88995	1.8817	1.88995	1.97248	2.0385	2.0385	2.0385	2.0385	2.04675	2.055	2.055	2.055	2.055	2.055	2.06326	2.06326	2.06326	2.06326	2.09627	2.21181	2.23656	2.22831	2.22831	2.22831	2.21181	2.21181	2.21181	2.21181	2.21181	2.21181	2.22006	2.22006	2.22006	2.21181	2.23656	2.25307	2.25307	2.25307	2.25307
1.91471	2.07151	2.055	2.03025	1.91471	1.8817	1.8817	1.8817	1.8817	1.92296	1.94772	1.94772	1.93947	1.94772	2.04675	2.12928	2.12103	2.12103	2.12928	2.09627	2.055	2.055	2.055	2.055	2.07976	2.11277	2.12103	2.12103	2.12103	2.14578	2.21181	2.22831	2.22831	2.22831	2.22831	2.22831	2.22831	2.22831	2.22831	2.23656	2.27783	2.30259	2.30259	2.30259	2.30259	2.30259	2.30259	2.30259	2.30259	2.30259
1.91471	2.07976	2.06326	2.0385	1.91471	1.8817	1.8817	1.8817	1.88995	1.94772	1.97248	1.97248	1.97248	1.97248	2.07151	2.15404	2.14578	2.14578	2.14578	2.10452	2.055	2.055	2.055	2.055	2.06326	2.07976	2.07976	2.07976	2.07976	2.09627	2.15404	2.16229	2.16229	2.16229	2.17054	2.21181	2.22831	2.22831	2.22831	2.22831	2.28608	2.31909	2.31909	2.31909	2.31909	2.3521	2.38511	2.38511	2.38511	2.38511
1.96423	2.13753	2.12103	2.08802	1.93121	1.87345	1.8817	1.8817	1.88995	1.98898	2.0385	2.03025	2.03025	2.0385	2.09627	2.14578	2.14578	2.14578	2.14578	2.10452	2.055	2.04675	2.055	2.055	2.055	2.055	2.055	2.055	2.055	2.055	2.07151	2.07151	2.07151	2.07151	2.08802	2.13753	2.16229	2.16229	2.15404	2.16229	2.22006	2.25307	2.25307	2.25307	2.25307	2.30259	2.34385	2.34385	2.34385	2.34385
1.93121	2.09627	2.07976	2.055	1.92296	1.8817	1.8817	1.8817	1.88995	2.00549	2.055	2.055	2.055	2.055	2.07151	2.07976	2.07976	2.07976	2.07976	2.0385	1.98898	1.98898	1.98898	1.98898	2.01374	2.055	2.055	2.055	2.055	2.0385	1.99724	1.98073	1.98073	1.98073	1.98898	2.00549	2.01374	2.01374	2.00549	2.02199	2.15404	2.22831	2.22831	2.22831	2.22831	2.27783	2.31084	2.31084	2.31084	2.31909
1.84869	2.00549	1.98898	1.97248	1.8982	1.87345	1.8817	1.87345	1.8817	1.95597	1.98898	1.98898	1.98073	1.98898	2.02199	2.055	2.04675	2.04675	2.055	2.01374	1.96423	1.95597	1.95597	1.95597	1.98898	2.04675	2.055	2.055	2.055	2.02199	1.92296	1.8982	1.8982	1.8982	1.90646	1.94772	1.95597	1.95597	1.95597	1.97248	2.13753	2.22831	2.22831	2.22831	2.22831	2.23656	2.25307	2.25307	2.25307	2.25307
1.78267	1.91471	1.90646	1.88995	1.83218	1.81568	1.81568	1.81568	1.82393	1.87345	1.90646	1.8982	1.8982	1.90646	1.94772	1.98898	1.98898	1.98898	1.98898	1.94772	1.90646	1.8982	1.8982	1.8982	1.93121	1.98898	1.98898	1.98898	1.99724	1.95597	1.84044	1.81568	1.81568	1.81568	1.82393	1.8817	1.90646	1.8982	1.8982	1.91471	2.07976	2.17054	2.17054	2.17054	2.17054	2.17054	2.17054	2.17054	2.17054	2.17054
1.76616	1.88995	1.8817	1.86519	1.80742	1.79092	1.79092	1.79092	1.79917	1.84869	1.8817	1.8817	1.8817	1.8817	1.88995	1.90646	1.90646	1.90646	1.90646	1.86519	1.81568	1.81568	1.81568	1.80742	1.85694	1.94772	1.95597	1.95597	1.95597	1.92296	1.80742	1.78267	1.78267	1.78267	1.79092	1.80742	1.81568	1.81568	1.80742	1.82393	2.03025	2.14578	2.13753	2.13753	2.13753	2.13753	2.14578	2.13753	2.14578	2.14578
1.76616	1.8982	1.8817	1.8817	1.85694	1.84869	1.84869	1.84869	1.85694	1.87345	1.8817	1.8817	1.8817	1.8817	1.8817	1.8817	1.8817	1.8817	1.8817	1.81568	1.73315	1.73315	1.73315	1.73315	1.74966	1.77441	1.78267	1.78267	1.78267	1.77441	1.7414	1.73315	1.73315	1.73315	1.73315	1.73315	1.73315	1.73315	1.7249	1.7414	1.91471	2.01374	2.01374	2.01374	2.01374	2.055	2.07976	2.07976	2.07976	2.07976
1.76616	1.8982	1.8817	1.87345	1.83218	1.82393	1.82393	1.82393	1.82393	1.85694	1.8817	1.8817	1.8817	1.8817	1.84044	1.81568	1.81568	1.81568	1.81568	1.76616	1.70839	1.70839	1.70839	1.70839	1.70839	1.70014	1.70014	1.70014	1.70014	1.70014	1.70839	1.70839	1.70839	1.70839	1.70839	1.70839	1.70839	1.70839	1.70839	1.71665	1.83218	1.90646	1.8982	1.8982	1.90646	1.94772	1.98898	1.98898	1.98898	1.98898
1.75791	1.8982	1.8817	1.87345	1.80742	1.79092	1.79092	1.79092	1.79092	1.80742	1.81568	1.81568	1.81568	1.81568	1.77441	1.73315	1.73315	1.73315	1.73315	1.7249	1.70839	1.70839	1.70839	1.70839	1.70839	1.70839	1.70839	1.70839	1.70839	1.70839	1.70839	1.70839	1.70839	1.70839	1.71665	1.74966	1.76616	1.76616	1.76616	1.77441	1.84044	1.8817	1.8817	1.8817	1.8817	1.88995	1.8982	1.8982	1.8982	1.90646
1.70839	1.83218	1.81568	1.81568	1.79917	1.79092	1.79092	1.79092	1.79092	1.79092	1.79092	1.79092	1.79092	1.79092	1.7414	1.70839	1.70839	1.70839	1.70839	1.73315	1.75791	1.76616	1.76616	1.76616	1.74966	1.70839	1.70839	1.70839	1.70839	1.70839	1.70839	1.70839	1.70839	1.70839	1.7249	1.82393	1.85694	1.85694	1.85694	1.85694	1.87345	1.8817	1.8817	1.8817	1.8817	1.81568	1.75791	1.75791	1.75791	1.75791
1.65062	1.7414	1.73315	1.7414	1.78267	1.79092	1.79092	1.79092	1.79092	1.79092	1.79092	1.79092	1.79092	1.79092	1.7414	1.70839	1.70839	1.70839	1.70839	1.7249	1.73315	1.7414	1.73315	1.7414	1.7249	1.70839	1.70839	1.70839	1.70839	1.70839	1.70839	1.70839	1.70839	1.70839	1.7249	1.84044	1.8817	1.8817	1.8817	1.8817	1.84044	1.82393	1.82393	1.82393	1.82393	1.75791	1.70014	1.70014	1.70839	1.70839
1.63412	1.71665	1.70839	1.71665	1.77441	1.79092	1.79092	1.79092	1.79092	1.79092	1.79092	1.79092	1.79092	1.79092	1.7414	1.70839	1.70839	1.70839	1.70839	1.70839	1.70839	1.70839	1.70839	1.70839	1.70839	1.70839	1.70839	1.70839	1.70839	1.70839	1.70839	1.70839	1.70839	1.70839	1.7249	1.79917	1.82393	1.82393	1.82393	1.82393	1.84044	1.84869	1.84869	1.84869	1.84869	1.76616	1.70839	1.70839	1.70839	1.70839
1.63412	1.71665	1.70839	1.7249	1.82393	1.84869	1.84869	1.84869	1.84869	1.80742	1.79092	1.79092	1.79092	1.79092	1.70839	1.65062	1.65062	1.65062	1.65062	1.67538	1.70839	1.70839	1.70839	1.70839	1.70839	1.70839	1.70839	1.70839	1.70839	1.70839	1.70839	1.70839	1.70839	1.70839	1.71665	1.77441	1.79092	1.79092	1.78267	1.79092	1.84869	1.8817	1.8817	1.8817	1.8817	1.75791	1.65062	1.65062	1.65062	1.65062
[truncated: 93 more rows]
[truncated: 51 more columns]

## Sheet: SrCa (mmolmol)
10.1204	10.2828	10.2422	10.4182	11.0002	11.1491	11.1356	11.1626	11.0273	10.1881	9.82265	9.86326	9.86326	9.89033	10.2558	10.4047	10.3776	10.3911	10.3911	10.0934	9.79558	9.79558	9.79558	9.79558	9.9174	10.0934	10.1204	10.1204	10.134	10.2693	10.5129	10.5535	10.5535	10.5535	10.5942	10.7024	10.743	10.7566	10.7701	10.7972	10.9055	10.9596	10.9596	11.0002	10.9055	10.2828	9.9174	9.93093	9.93093	9.94447
[truncated: 336 more rows]
[truncated: 51 more columns]

[truncated: 9 more sheets: BaCa (umolmol), UCa (nmolmol), LiMg (mmolmol), d11B (pmil), Organic Content (a.u.), pH cf, DIC cf umolkg, CO3 cf umolkg, Omega cf]
